# Supplementary material for: Growth Rate of and Gene Expression in Bradyrhizobium diazoefficiens USDA110 due to a Mutation in blr7984, a TetR Family Transcriptional Regulator Gene
Source: Microbes Environ. 2016 Jul 5;31(3):249–59. doi: 10.1264/jsme2.ME16056 (PMC5017801; doi:10.1264/jsme2.ME16056)
Supplement: Supplementary file 2 [file 31_249_s2.xlsx]

## Sheet: Sheet1
Supplemental Table. S1 Whole data sets in microarray analysis
Column ID	transcript_cluster_id	probeset_id	mrna_assignment	category	gene_assignment	Gene Symbol	RefSeq	log2(signal) Free-livig Δblr7984-1	log2(signal) Free-livig Δblr7984-2	log2(signal) Free-livig Δblr7984-3	log2(signal) Free-livig wild-type-1	log2(signal) Free-livig wild-type-2	log2(signal) Free-livig wild-type-3	log2(signal) Bacteroid Δblr7984-1	log2(signal) Bacteroid Δblr7984-2	log2(signal) Bacteroid Δblr7984-3	log2(signal) Bacteroid wild-type-1	log2(signal) Bacteroid wild-type-2	log2(signal) Bacteroid wild-type-3	Fold change free-living (Δblr7984 / wild-type)	p-value free-living (Δblr7984 / wild-type)	Fold change Bacteroid (Δblr7984 / wild-type)	p-value Bacteroid (wild-type vs mutant)	Fold change wild-type (Bacteroid /free-living)	p-value wild-type (free-living vs bacteroid)	Fold change Δblr7984 (Bacteroid /free-living)	p-value Δblr7984 (free-living vs bacteroid)
18660000	18660000	18660000	NP_766641.1 // GenPept // hypothetical protein // NC_004463.1// --- // --- // --- // --- // ---	Rhizobium	NP_766641.1 // blr0001 // hypothetical protein // --- // 100	blr0001	NP_766641.1	6.34968	6.84076	6.72047	6.45884	6.71652	6.31265	5.00125	6.42669	6.25512	6.64485	6.32846	7.20366	1.10643	0.504438	0.562019	0.0652408	1.17255	0.571524	0.597654	0.0928755
18660001	18660001	18660001	NP_766642.1 // GenPept // hypothetical protein // NC_004463.1// --- // --- // --- // --- // ---	Rhizobium	NP_766642.1 // blr0002 // hypothetical protein // --- // 100	blr0002	NP_766642.1	6.85819	6.83055	6.95945	6.90562	6.82644	6.85304	10.4618	10.5524	10.5659	10.8304	10.7563	10.8427	1.01517	0.562036	0.821828	0.00020173	15.4346	2.65597e-13	12.501	5.0403e-13
18660002	18660002	18660002	NP_766643.1 // GenPept // hypothetical protein // NC_004463.1// --- // --- // --- // --- // ---	Rhizobium	NP_766643.1 // blr0003 // hypothetical protein // --- // 100	blr0003	NP_766643.1	5.92817	5.3109	5.78551	6.11688	5.54354	6.03511	10.2391	10.5358	10.5158	10.7229	10.6086	10.6163	0.85754	0.0257866	0.859129	0.297817	26.9228	9.21842e-09	27.0087	9.14827e-09
18660003	18660003	18660003	NP_766644.1 // GenPept // hypothetical protein // NC_004463.1// --- // --- // --- // --- // ---	Rhizobium	NP_766644.1 // bsr0004 // hypothetical protein // --- // 100	bsr0004	NP_766644.1	5.83745	5.90449	6.04072	5.6634	5.82619	5.67677	6.88744	7.60583	8.01932	8.09875	8.41138	8.66877	1.1535	0.153867	0.540073	0.0104452	6.36805	8.51877e-06	2.98274	0.000361621
18660004	18660004	18660004	NP_766645.1 // GenPept // hypothetical protein // NC_004463.1// --- // --- // --- // --- // ---	Rhizobium	NP_766645.1 // bll0005 // hypothetical protein // --- // 100	bll0005	NP_766645.1	7.21013	7.38136	7.29242	7.6176	7.58799	7.46683	4.21444	5.41908	6.09551	6.32242	4.51376	6.52564	0.833583	0.112054	0.685739	0.389624	0.293168	0.0181911	0.241211	0.00897184
18660005	18660005	18660005	NP_766646.1 // GenPept // ribonucleotide-diphosphate reductase subunit beta // NC_004463.1// --- // --- // --- // --- // ---	Rhizobium	NP_766646.1 // bll0006 // ribonucleotide-diphosphate reductase subunit beta // -	bll0006	NP_766646.1	8.81401	8.5073	8.74489	9.26869	9.26797	9.25547	3.13591	3.52145	4.81199	5.10836	3.76071	4.63961	0.673873	0.00194334	0.624263	0.176954	0.0368766	6.46299e-06	0.0343007	5.49079e-06
18660006	18660006	18660006	NP_766647.1 // GenPept // ribonucleotide-diphosphate reductase subunit alpha // NC_004463.1// --- // --- // --- // --- // ---	Rhizobium	NP_766647.1 // bll0007 // ribonucleotide-diphosphate reductase subunit alpha //	bll0007	NP_766647.1	8.81791	8.31401	8.66692	9.06888	9.28133	9.08336	2.113	3.0499	3.23258	5.11346	2.48627	4.11591	0.691051	0.0160562	0.464347	0.105046	0.0264735	2.47543e-05	0.0179345	1.16914e-05
18660007	18660007	18660007	NP_766648.1 // GenPept // hypothetical protein // NC_004463.1// --- // --- // --- // --- // ---	Rhizobium	NP_766648.1 // bll0008 // hypothetical protein // --- // 100	bll0008	NP_766648.1	5.65845	5.91991	5.69764	5.70099	5.3674	5.5439	7.79339	8.64898	8.501	8.10187	7.69339	7.81164	1.16432	0.468899	1.36178	0.0819114	5.0334	6.28694e-06	5.8799	3.14438e-06
18660008	18660008	18660008	NP_766649.1 // GenPept // acetyltransferase // NC_004463.1// --- // --- // --- // --- // ---	Rhizobium	NP_766649.1 // bll0009 // acetyltransferase // --- // 100	bll0009	NP_766649.1	8.59772	7.95104	8.50151	8.30711	8.40153	8.27151	9.64726	10.2651	10.1114	10.3084	10.0946	10.0938	1.03464	0.758485	0.896483	0.457781	3.57729	1.70914e-05	3.15545	3.64219e-05
18660009	18660009	18660009	NP_766650.1 // GenPept // hypothetical protein // NC_004463.1// --- // --- // --- // --- // ---	Rhizobium	NP_766650.1 // bll0010 // hypothetical protein // --- // 100	bll0010	NP_766650.1	6.01384	6.57808	6.34858	6.36888	6.06548	6.28507	9.4338	10.4681	10.346	10.3448	10.2386	10.5901	1.06174	0.706291	0.807461	0.296052	17.7698	3.77166e-07	13.634	7.95745e-07
18660010	18660010	18660010	NP_766651.1 // GenPept // hypothetical protein // NC_004463.1// --- // --- // --- // --- // ---	Rhizobium	NP_766651.1 // bll0011 // hypothetical protein // --- // 100	bll0011	NP_766651.1	5.18652	5.2309	5.34526	5.04011	5.05915	5.14298	5.07333	4.27548	4.20502	4.36267	3.18333	4.49823	1.12845	0.311235	1.41735	0.196513	0.477639	0.0174721	0.600283	0.0731799
18660011	18660011	18660011	NP_766652.1 // GenPept // hypothetical protein // NC_004463.1// --- // --- // --- // --- // ---	Rhizobium	NP_766652.1 // blr0012 // hypothetical protein // --- // 100	blr0012	NP_766652.1	5.20783	5.58554	5.03898	5.66548	5.27848	5.24583	4.76947	5.60863	5.31813	6.18728	5.85959	6.41412	0.92425	0.649683	0.52793	0.0069327	1.69005	0.0181085	0.969039	0.863533
18660012	18660012	18660012	NP_766653.1 // GenPept // transposase // NC_004463.1// --- // --- // --- // --- // ---	Rhizobium	NP_766653.1 // blr0013 // transposase // --- // 100	blr0013	NP_766653.1	4.6634	4.6618	4.68368	4.81502	4.67844	4.76591	4.1403	3.60334	3.6676	3.94887	3.8218	4.23858	0.94307	0.236297	0.870951	0.222923	0.594587	0.00109064	0.548712	0.000434101
18660013	18660013	18660013	NP_766654.1 // GenPept // hypothetical protein // NC_004463.1// --- // --- // --- // --- // ---	Rhizobium	NP_766654.1 // bll0014 // hypothetical protein // --- // 100	bll0014	NP_766654.1	3.4079	3.75408	3.91331	3.50581	3.42776	3.12371	3.42344	1.73876	2.55935	2.49942	2.23659	2.88947	1.27035	0.134317	1.02244	0.937015	0.570148	0.0728697	0.460759	0.0215797
18660014	18660014	18660014	NP_766655.1 // GenPept // transposase // NC_004463.1// --- // --- // --- // --- // ---	Rhizobium	NP_766655.1 // bll0015 // transposase // --- // 100	bll0015	NP_766655.1	4.09988	4.41574	4.24336	4.16051	4.2725	4.22191	2.58491	2.11985	2.4558	2.60749	2.8912	2.50946	1.02794	0.89943	0.822145	0.0860982	0.341765	5.01386e-06	0.274306	1.2157e-06
18660015	18660015	18660015	NP_766656.1 // GenPept // hypothetical protein // NC_004463.1// --- // --- // --- // --- // ---	Rhizobium	NP_766656.1 // bsl0016 // hypothetical protein // --- // 100	bsl0016	NP_766656.1	5.54882	5.49296	5.39445	5.31593	5.0048	5.5034	4.67062	3.4584	3.89931	3.39096	3.9685	4.09108	1.14157	0.0224083	1.14282	0.554771	0.364031	0.00161136	0.361157	0.00153676
18660016	18660016	18660016	NP_766657.1 // GenPept // transposase // NC_004463.1// --- // --- // --- // --- // ---	Rhizobium	NP_766657.1 // blr0017 // transposase // --- // 100	blr0017	NP_766657.1	8.4741	9.15979	8.84903	8.93275	8.86602	8.76361	7.05436	8.06325	8.11512	8.2437	7.9905	8.60793	0.999138	0.670921	0.68946	0.122476	0.672025	0.102143	0.471916	0.0082313
18660017	18660017	18660017	NP_766658.1 // GenPept // transposase // NC_004463.1// --- // --- // --- // --- // ---	Rhizobium	NP_766658.1 // blr0018 // transposase // --- // 100	blr0018	NP_766658.1	7.30219	7.66438	7.38135	7.56015	7.74051	7.58514	3.37111	5.39068	4.89746	5.94621	6.05678	6.08274	0.887003	0.136543	0.35961	0.00998845	0.329872	0.00659446	0.134323	0.000171562
18660018	18660018	18660018	NP_766659.1 // GenPept // hypothetical protein // NC_004463.1// --- // --- // --- // --- // ---	Rhizobium	NP_766659.1 // blr0019 // hypothetical protein // --- // 100	blr0019	NP_766659.1	5.86214	6.66739	6.2045	6.04521	5.90933	5.8798	6.73694	7.79135	7.7831	7.61568	7.66957	7.72952	1.26232	0.411846	0.850008	0.457826	3.30994	0.00043142	2.28542	0.00413453
18660019	18660019	18660019	NP_766660.1 // GenPept // hypothetical protein // NC_004463.1// --- // --- // --- // --- // ---	Rhizobium	NP_766660.1 // bll0020 // hypothetical protein // --- // 100	bll0020	NP_766660.1	5.88808	6.07269	5.67584	5.91164	5.99006	6.01966	8.77704	9.65325	9.26687	9.75182	9.74379	9.69599	0.941763	0.883463	0.70802	0.0363597	13.5174	6.27146e-08	10.2214	1.52466e-07
18660020	18660020	18660020	NP_766661.1 // GenPept // hypothetical protein // NC_004463.1// --- // --- // --- // --- // ---	Rhizobium	NP_766661.1 // bll0021 // hypothetical protein // --- // 100	bll0021	NP_766661.1	5.21955	5.36833	5.08314	4.56416	4.85786	4.8543	8.99422	9.81353	9.47581	10.0833	9.83588	9.8998	1.37859	0.115276	0.701351	0.0322528	36.2743	4.85261e-09	18.4325	2.52599e-08
18660021	18660021	18660021	NP_766662.1 // GenPept // hypothetical protein // NC_004463.1// --- // --- // --- // --- // ---	Rhizobium	NP_766662.1 // bsr0022 // hypothetical protein // --- // 100	bsr0022	NP_766662.1	5.2599	4.96128	5.26904	5.09274	5.14907	4.85036	5.10378	5.85383	5.52402	6.57634	7.02552	5.81993	1.09725	0.968469	0.506961	0.0129159	2.71925	0.00156361	1.25743	0.314273
18660022	18660022	18660022	NP_766663.1 // GenPept // transposase // NC_004463.1// --- // --- // --- // --- // ---	Rhizobium	NP_766663.1 // blr0023 // transposase // --- // 100	blr0023	NP_766663.1	7.77049	8.03352	7.8023	7.98816	8.1699	7.98484	4.74483	6.49711	5.52855	6.71699	6.40059	7.07287	0.884758	0.0359098	0.453764	0.019334	0.401236	0.00974272	0.206097	0.000389965
18660023	18660023	18660023	NP_766664.1 // GenPept // hypothetical protein // NC_004463.1// --- // --- // --- // --- // ---	Rhizobium	NP_766664.1 // blr0024 // hypothetical protein // --- // 100	blr0024	NP_766664.1	4.88772	5.94526	5.1654	5.06273	5.10421	4.98626	4.12298	4.69268	4.42867	5.23238	4.85554	3.38327	1.27727	0.471783	0.948938	0.876851	0.677984	0.269544	0.529235	0.0880248
18660024	18660024	18660024	NP_766665.1 // GenPept // myosin-cross-reactive antigen // NC_004463.1// --- // --- // --- // --- // ---	Rhizobium	NP_766665.1 // bll0025 // myosin-cross-reactive antigen // --- // 100	bll0025	NP_766665.1	5.33985	5.45247	5.42781	5.55568	5.19	5.47808	7.52394	7.90363	8.09265	8.70324	8.19694	8.33722	0.993926	0.82365	0.672499	0.0127505	8.02523	1.62666e-07	5.40149	8.34286e-07
18660025	18660025	18660025	NP_766666.1 // GenPept // dehydrogenase // NC_004463.1// --- // --- // --- // --- // ---	Rhizobium	NP_766666.1 // bll0026 // dehydrogenase // --- // 100	bll0026	NP_766666.1	5.05764	5.39218	5.22028	4.83731	4.92492	4.62719	7.79269	8.46391	8.33583	9.01972	8.22261	8.92302	1.34539	0.17623	0.695294	0.0670109	15.1928	2.50137e-07	7.85774	2.12289e-06
18660026	18660026	18660026	NP_766667.1 // GenPept // hypothetical protein // NC_004463.1// --- // --- // --- // --- // ---	Rhizobium	NP_766667.1 // bsr0027 // hypothetical protein // --- // 100	bsr0027	NP_766667.1	3.66568	4.40433	4.2713	3.62024	4.21271	3.85703	3.61588	3.38235	3.39073	3.96346	3.72057	4.30305	1.17311	0.396483	0.691257	0.0576447	1.07106	0.691331	0.636935	0.0268336
18660027	18660027	18660027	NP_766668.1 // GenPept // hypothetical protein // NC_004463.1// --- // --- // --- // --- // ---	Rhizobium	NP_766668.1 // blr0028 // hypothetical protein // --- // 100	blr0028	NP_766668.1	8.03497	7.8762	8.08801	7.77876	7.71345	7.63751	9.95873	10.4319	10.2685	10.6934	10.5477	10.6812	1.22386	0.0152505	0.746876	0.00683907	7.62561	6.67152e-09	4.65881	5.95623e-08
18660028	18660028	18660028	NP_766669.1 // GenPept // hypothetical protein // NC_004463.1// --- // --- // --- // --- // ---	Rhizobium	NP_766669.1 // bsr0029 // hypothetical protein // --- // 100	bsr0029	NP_766669.1	6.37004	6.3804	6.58248	6.18481	6.28463	5.98968	9.59416	10.1635	10.08	10.2353	10.1943	10.2491	1.22221	0.0420564	0.823371	0.0955754	16.833	3.35237e-09	11.3261	1.10906e-08
18660029	18660029	18660029	NP_766670.1 // GenPept // recombinase // NC_004463.1// --- // --- // --- // --- // ---	Rhizobium	NP_766670.1 // blr0030 // recombinase // --- // 100	blr0030	NP_766670.1	6.03732	6.38989	6.28929	6.27611	6.37932	6.25162	8.52609	9.17093	9.24072	9.43247	9.10763	9.58159	0.961196	0.282192	0.76067	0.0900749	8.40675	3.85109e-07	6.68262	9.2941e-07
18660030	18660030	18660030	NP_766671.1 // GenPept // hypothetical protein // NC_004463.1// --- // --- // --- // --- // ---	Rhizobium	NP_766671.1 // bll0031 // hypothetical protein // --- // 100	bll0031	NP_766671.1	8.37064	8.87945	8.61135	8.31348	8.25593	8.2086	2.64473	4.34756	3.45959	4.85102	5.11069	5.62826	1.29727	0.100088	0.305089	0.00259662	0.119685	5.74867e-05	0.0284285	1.22425e-06
18660031	18660031	18660031	NP_766672.1 // GenPept // hypothetical protein // NC_004463.1// --- // --- // --- // --- // ---	Rhizobium	NP_766672.1 // bsl0032 // hypothetical protein // --- // 100	bsl0032	NP_766672.1	8.62538	9.40999	8.9198	8.63795	8.74394	8.68155	4.96423	5.43612	5.21351	5.80642	5.94051	6.6296	1.26002	0.256446	0.528184	0.00784984	0.169305	9.91952e-06	0.0727738	5.14912e-07
18660032	18660032	18660032	NP_766673.1 // GenPept // hypothetical protein // NC_004463.1// --- // --- // --- // --- // ---	Rhizobium	NP_766673.1 // bsr0033 // hypothetical protein // --- // 100	bsr0033	NP_766673.1	8.49253	8.71931	8.49348	8.57922	8.62785	8.63414	3.82903	4.20018	4.56977	5.32819	4.4311	5.37159	0.971648	0.600848	0.557109	0.0140744	0.0841956	1.01671e-06	0.0484022	2.13136e-07
18660033	18660033	18660033	NP_766674.1 // GenPept // transposase // NC_004463.1// --- // --- // --- // --- // ---	Rhizobium	NP_766674.1 // blr0034 // transposase // --- // 100	blr0034	NP_766674.1	6.18469	6.54414	6.3106	6.46515	6.32621	6.23467	3.56953	3.84435	4.9554	4.62816	4.48498	5.41288	1.00633	0.763421	0.607552	0.0900717	0.353553	0.00383255	0.214138	0.000337768
18660034	18660034	18660034	NP_766675.1 // GenPept // hypothetical protein // NC_004463.1// --- // --- // --- // --- // ---	Rhizobium	NP_766675.1 // blr0035 // hypothetical protein // --- // 100	blr0035	NP_766675.1	6.03823	6.53794	6.36055	5.98709	6.17536	6.19278	3.77614	4.0986	4.53595	5.317	3.3766	5.40126	1.15302	0.300975	0.677649	0.299215	0.373681	0.0229098	0.221389	0.00261062
18660035	18660035	18660035	NP_766676.1 // GenPept // hypothetical protein // NC_004463.1// --- // --- // --- // --- // ---	Rhizobium	NP_766676.1 // bsr0036 // hypothetical protein // --- // 100	bsr0036	NP_766676.1	2.92496	3.5325	3.64062	3.25238	3.72208	3.08193	1.97966	2.29885	1.84609	2.60492	2.04352	2.06757	1.01426	0.992518	0.872281	0.474251	0.462186	0.00283411	0.399289	0.000995838
18660036	18660036	18660036	NP_766677.1 // GenPept // hypothetical protein // NC_004463.1// --- // --- // --- // --- // ---	Rhizobium	NP_766677.1 // blr0037 // hypothetical protein // --- // 100	blr0037	NP_766677.1	4.91538	5.14748	5.33126	5.31665	5.47519	4.84359	4.16141	3.40711	4.14957	4.91293	3.48337	4.94242	0.93659	0.601667	0.687668	0.229314	0.588221	0.102346	0.427694	0.0183652
18660037	18660037	18660037	NP_766678.1 // GenPept // transcriptional regulator // NC_004463.1// --- // --- // --- // --- // ---	Rhizobium	NP_766678.1 // bsr0038 // transcriptional regulator // --- // 100	bsr0038	NP_766678.1	6.92276	7.03127	7.04157	6.93014	6.98491	6.85534	5.31171	6.69441	6.99272	7.01372	6.82512	7.38162	1.05342	0.142523	0.598516	0.0911948	1.10959	0.707529	0.630434	0.122781
18660038	18660038	18660038	NP_766679.1 // GenPept // hypothetical protein // NC_004463.1// --- // --- // --- // --- // ---	Rhizobium	NP_766679.1 // bsr0039 // hypothetical protein // --- // 100	bsr0039	NP_766679.1	5.74498	5.76275	5.73377	5.57738	5.79035	5.56719	5.64766	6.28306	6.61716	6.56712	6.58484	7.16624	1.07067	0.314359	0.664293	0.0458943	2.18519	0.00197081	1.35234	0.119647
18660039	18660039	18660039	NP_766680.1 // GenPept // hypothetical protein // NC_004463.1// --- // --- // --- // --- // ---	Rhizobium	NP_766680.1 // bll0040 // hypothetical protein // --- // 100	bll0040	NP_766680.1	5.57531	5.75267	5.69896	5.70368	5.78038	5.70532	4.33126	4.55021	5.76451	5.21107	5.28697	6.13331	0.964132	0.922146	0.632095	0.120127	0.879028	0.638002	0.576881	0.070436
18660040	18660040	18660040	NP_766681.1 // GenPept // hypothetical protein // NC_004463.1// --- // --- // --- // --- // ---	Rhizobium	NP_766681.1 // bsl0041 // hypothetical protein // --- // 100	bsl0041	NP_766681.1	4.60518	4.84285	4.77151	4.5332	4.78758	4.52575	2.5953	3.73529	3.33589	3.35125	2.37846	5.38419	1.08862	0.635942	0.715748	0.494323	0.531861	0.213392	0.349246	0.0543582
18660041	18660041	18660041	NP_766682.1 // GenPept // hypothetical protein // NC_004463.1// --- // --- // --- // --- // ---	Rhizobium	NP_766682.1 // bll0042 // hypothetical protein // --- // 100	bll0042	NP_766682.1	4.61951	5.27567	4.47485	4.55119	4.93522	4.33707	2.30904	2.64741	2.80966	3.32653	3.29654	3.69055	1.15226	0.759306	0.555105	0.0101983	0.444435	0.00174459	0.21744	2.4492e-05
18660042	18660042	18660042	NP_766683.1 // GenPept // conjugal transfer coupling protein TraG // NC_004463.1// --- // --- // --- // --- // ---	Rhizobium	NP_766683.1 // bll0043 // conjugal transfer coupling protein TraG // --- // 100	bll0043	NP_766683.1	4.21115	4.62778	4.53169	4.32909	4.38439	4.26578	2.43388	2.69498	3.39524	2.91205	1.87588	3.19829	1.10218	0.491069	1.13233	0.632863	0.315487	0.0017343	0.326352	0.0020722
18660043	18660043	18660043	NP_766684.1 // GenPept // hypothetical protein // NC_004463.1// --- // --- // --- // --- // ---	Rhizobium	NP_766684.1 // bll0044 // hypothetical protein // --- // 100	bll0044	NP_766684.1	3.74746	4.50215	3.91224	3.73755	4.1221	4.09599	2.52821	2.54994	2.42491	2.20148	1.5868	1.65082	1.06886	0.219125	1.61103	0.0179117	0.221875	1.37408e-05	0.340817	0.000152618
18660044	18660044	18660044	NP_766685.1 // GenPept // transglycosylase // NC_004463.1// --- // --- // --- // --- // ---	Rhizobium	NP_766685.1 // bll0045 // transglycosylase // --- // 100	bll0045	NP_766685.1	4.58699	4.97571	4.74411	4.72256	4.51811	4.57871	3.53822	2.51547	2.54012	3.09419	2.58619	3.60477	1.12413	0.304468	0.85237	0.5034	0.350768	0.00176667	0.26714	0.000409942
18660045	18660045	18660045	NP_766686.1 // GenPept // hypothetical protein // NC_004463.1// --- // --- // --- // --- // ---	Rhizobium	NP_766686.1 // bll0046 // hypothetical protein // --- // 100	bll0046	NP_766686.1	4.28324	4.37549	4.53627	4.33758	4.13444	4.27209	3.17031	2.82068	2.88419	2.31176	1.82481	2.76569	1.11084	0.927353	1.5775	0.0163892	0.259304	1.911e-05	0.368582	0.000164631
18660046	18660046	18660046	NP_766687.1 // GenPept // conjugal transfer protein // NC_004463.1// --- // --- // --- // --- // ---	Rhizobium	NP_766687.1 // bll0047 // conjugal transfer protein // --- // 100	bll0047	NP_766687.1	4.66398	5.02662	4.48166	4.72539	4.45234	4.8306	2.92344	3.38884	2.39997	2.72013	2.95095	3.33741	1.04542	0.666597	0.933838	0.729767	0.314991	0.000309943	0.28322	0.000170458
18660047	18660047	18660047	NP_766688.1 // GenPept // hypothetical protein // NC_004463.1// --- // --- // --- // --- // ---	Rhizobium	NP_766688.1 // bll0048 // hypothetical protein // --- // 100	bll0048	NP_766688.1	5.27501	5.49807	5.22581	5.30688	5.08628	5.45203	3.6863	3.62948	3.50523	3.40582	2.2968	3.3622	1.03413	0.172891	1.50045	0.066955	0.208754	3.7187e-05	0.302297	0.000246549
18660048	18660048	18660048	NP_766689.1 // GenPept // hypothetical protein // NC_004463.1// --- // --- // --- // --- // ---	Rhizobium	NP_766689.1 // bsl0049 // hypothetical protein // --- // 100	bsl0049	NP_766689.1	4.75022	4.89112	5.11888	5.02881	4.64582	4.83359	3.63199	3.63895	3.58146	3.64931	2.75695	3.8302	1.05965	0.336304	1.15294	0.450771	0.372699	0.000574929	0.405393	0.00101438
18660049	18660049	18660049	NP_766690.1 // GenPept // partition protein // NC_004463.1// --- // --- // --- // --- // ---	Rhizobium	NP_766690.1 // bll0050 // partition protein // --- // 100	bll0050	NP_766690.1	5.33842	5.07926	5.61347	5.33906	5.18474	5.48487	4.37394	4.18091	3.81988	3.75441	3.83509	4.51317	1.0131	0.677305	1.06488	0.715769	0.405563	0.000633282	0.429638	0.000964302
18660050	18660050	18660050	NP_766691.1 // GenPept // replication protein A // NC_004463.1// --- // --- // --- // --- // ---	Rhizobium	NP_766691.1 // bll0051 // replication protein A // --- // 100	bll0051	NP_766691.1	3.30737	3.81757	3.75343	3.99912	3.74849	3.51073	1.94949	2.59737	2.51408	1.98237	1.86102	1.91735	0.918116	0.789748	1.35041	0.0730199	0.280772	2.33075e-05	0.413948	0.00030354
18660051	18660051	18660051	NP_766692.1 // GenPept // hypothetical protein // NC_004463.1// --- // --- // --- // --- // ---	Rhizobium	NP_766692.1 // bll0052 // hypothetical protein // --- // 100	bll0052	NP_766692.1	3.83541	3.76671	3.94921	3.94939	4.26783	4.07063	2.9212	2.40573	2.74824	2.69051	2.27671	2.75909	0.84116	0.121519	1.08394	0.510731	0.348562	1.85321e-05	0.44791	0.000129867
18660052	18660052	18660052	NP_766693.1 // GenPept // hypothetical protein // NC_004463.1// --- // --- // --- // --- // ---	Rhizobium	NP_766693.1 // bll0053 // hypothetical protein // --- // 100	bll0053	NP_766693.1	4.59491	4.8068	4.84739	4.82644	4.83446	4.74117	3.1578	2.56838	2.53276	3.25962	2.61127	2.01432	0.96766	0.796156	1.09019	0.686741	0.221859	8.43878e-05	0.250569	0.000152021
18660053	18660053	18660053	NP_766694.1 // GenPept // hypothetical protein // NC_004463.1// --- // --- // --- // --- // ---	Rhizobium	NP_766694.1 // bsl0054 // hypothetical protein // --- // 100	bsl0054	NP_766694.1	7.72731	8.00216	7.72309	7.82648	7.91124	7.66933	4.8821	5.99194	5.991	7.08937	7.2691	7.02718	1.01238	0.664378	0.351874	0.000643528	0.626853	0.0421086	0.218267	4.89604e-05
18660054	18660054	18660054	NP_766695.1 // GenPept // transcriptional regulator // NC_004463.1// --- // --- // --- // --- // ---	Rhizobium	NP_766695.1 // bsr0055 // transcriptional regulator // --- // 100	bsr0055	NP_766695.1	5.65982	6.2678	5.89431	6.06293	6.32676	6.27121	2.34866	3.37248	3.38658	4.51101	4.59179	4.12829	0.833887	0.332508	0.385698	0.00168995	0.285203	0.000290804	0.133532	9.99581e-06
18660055	18660055	18660055	NP_766696.1 // GenPept // hypothetical protein // NC_004463.1// --- // --- // --- // --- // ---	Rhizobium	NP_766696.1 // blr0056 // hypothetical protein // --- // 100	blr0056	NP_766696.1	5.98268	5.92322	6.02535	6.46754	6.4859	6.54129	3.02385	3.23073	3.05549	4.57925	3.16158	5.39772	0.696939	0.00128813	0.412894	0.0252416	0.23025	0.00185511	0.136434	0.000264561
18660056	18660056	18660056	NP_766697.1 // GenPept // hypothetical protein // NC_004463.1// --- // --- // --- // --- // ---	Rhizobium	NP_766697.1 // bll0057 // hypothetical protein // --- // 100	bll0057	NP_766697.1	5.28148	5.40178	5.42384	5.44884	5.51296	5.30206	3.1353	2.87371	3.16344	3.13797	3.23888	3.1096	0.963539	0.65645	0.930025	0.274222	0.208897	6.30808e-09	0.201444	5.26103e-09
18660058	18660058	18660058	NP_766698.1 // GenPept // hypothetical protein // NC_004463.1// --- // --- // --- // --- // ---	Rhizobium	NP_766698.1 // blr0058 // hypothetical protein // --- // 100	blr0058	NP_766698.1	8.32535	8.22045	8.38741	8.99206	8.96538	9.00132	3.44907	4.75996	3.10771	5.6516	5.29509	4.37653	0.626929	0.000850734	0.396256	0.0174681	0.0679911	2.43922e-05	0.0430207	7.6244e-06
18660059	18660059	18660059	NP_766699.1 // GenPept // cold shock protein // NC_004463.1// --- // --- // --- // --- // ---	Rhizobium	NP_766699.1 // bsl0059 // cold shock protein // --- // 100	bsl0059	NP_766699.1	6.72036	7.18054	6.89074	6.89604	7.05651	6.86532	4.0373	5.1713	4.54874	5.59259	4.56435	5.32497	1.001	0.941466	0.671353	0.12412	0.291455	0.00071475	0.196859	0.000111793
18660062	18660062	18660062	NP_766700.1 // GenPept // hypothetical protein // NC_004463.1// --- // --- // --- // --- // ---	Rhizobium	NP_766700.1 // blr0060 // hypothetical protein // --- // 100	blr0060	NP_766700.1	5.66968	5.92079	5.71878	6.21352	6.18766	6.06854	2.67971	4.31852	4.31378	5.47981	5.28523	4.21887	0.766288	0.0273933	0.428104	0.0339218	0.446911	0.0415059	0.250159	0.00311073
18660063	18660063	18660063	NP_766701.1 // GenPept // hypothetical protein // NC_004463.1// --- // --- // --- // --- // ---	Rhizobium	NP_766701.1 // bll0061 // hypothetical protein // --- // 100	bll0061	NP_766701.1	6.54617	6.6877	6.39665	6.60652	6.2138	6.65308	5.95729	6.04037	4.70765	7.02457	5.44813	7.1465	1.03115	0.953535	0.510048	0.0910059	1.03426	0.925796	0.508714	0.0899641
18660064	18660064	18660064	NP_766702.1 // GenPept // Atc1 protein // NC_004463.1// --- // --- // --- // --- // ---	Rhizobium	NP_766702.1 // blr0062 // Atc1 protein // --- // 100	blr0062	NP_766702.1	5.17634	5.22846	5.10503	4.96109	4.98999	5.17377	4.35171	4.37666	5.13394	4.83685	4.64815	5.14465	1.09134	0.147484	0.837535	0.268494	0.891886	0.464903	0.68341	0.0340135
18660065	18660065	18660065	NP_766703.1 // GenPept // hypothetical protein // NC_004463.1// --- // --- // --- // --- // ---	Rhizobium	NP_766703.1 // bll0063 // hypothetical protein // --- // 100	bll0063	NP_766703.1	5.08785	5.26596	5.14854	5.11479	5.14175	4.79571	2.97477	3.87187	3.35259	4.30724	5.26547	4.27643	1.10466	0.391454	0.430285	0.004136	0.757312	0.227318	0.293675	0.000422219
18660066	18660066	18660066	NP_766704.1 // GenPept // hypothetical protein // NC_004463.1// --- // --- // --- // --- // ---	Rhizobium	NP_766704.1 // bll0064 // hypothetical protein // --- // 100	bll0064	NP_766704.1	4.41451	4.61148	4.57606	4.61974	4.67549	4.36687	3.46276	3.11695	3.31268	3.6416	2.34468	3.83169	0.983757	0.879411	1.01734	0.944789	0.411404	0.0061192	0.424385	0.00737775
18660067	18660067	18660067	NP_766705.1 // GenPept // DNA-binding protein // NC_004463.1// --- // --- // --- // --- // ---	Rhizobium	NP_766705.1 // bll0065 // DNA-binding protein // --- // 100	bll0065	NP_766705.1	4.56509	5.07474	4.8134	4.4975	4.45878	4.26137	3.87081	4.08978	2.6913	3.4565	3.11144	3.17056	1.3409	0.115481	1.23496	0.392494	0.4476	0.00878895	0.415489	0.00553248
18660068	18660068	18660068	NP_766706.1 // GenPept // hypothetical protein // NC_004463.1// --- // --- // --- // --- // ---	Rhizobium	NP_766706.1 // bll0066 // hypothetical protein // --- // 100	bll0066	NP_766706.1	3.03788	3.3402	3.56107	2.75875	3.14942	2.36719	1.3757	1.89627	1.34341	1.25156	1.60197	1.47563	1.44916	0.147499	1.06837	0.703046	0.401815	0.000609914	0.292278	7.99176e-05
18660069	18660069	18660069	NP_766707.1 // GenPept // hypothetical protein // NC_004463.1// --- // --- // --- // --- // ---	Rhizobium	NP_766707.1 // bsr0067 // hypothetical protein // --- // 100	bsr0067	NP_766707.1	5.87682	5.88782	6.24298	6.49282	6.61801	6.5008	3.55937	2.46617	3.17066	4.3219	3.41779	4.30295	0.694703	0.0414611	0.518057	0.0185313	0.173981	5.07478e-05	0.130566	1.68044e-05
18660070	18660070	18660070	NP_766708.1 // GenPept // exonuclease I // NC_004463.1// --- // --- // --- // --- // ---	Rhizobium	NP_766708.1 // bll0068 // exonuclease I // --- // 100	bll0068	NP_766708.1	5.0081	5.09857	5.11405	5.28688	5.4563	5.58	2.64665	2.19674	2.83212	2.69151	2.16634	3.18737	0.772867	0.0253629	0.918122	0.642775	0.147694	4.79797e-06	0.17494	9.60975e-06
18660071	18660071	18660071	NP_766709.1 // GenPept // hypothetical protein // NC_004463.1// --- // --- // --- // --- // ---	Rhizobium	NP_766709.1 // bll0069 // hypothetical protein // --- // 100	bll0069	NP_766709.1	7.491	7.28093	7.42961	7.6161	7.6851	7.86517	3.96243	4.99198	4.75581	6.49637	5.00131	6.57087	0.799514	0.0118013	0.365317	0.00952578	0.307942	0.0041593	0.140589	0.000169183
18660072	18660072	18660072	NP_766710.1 // GenPept // hypothetical protein // NC_004463.1// --- // --- // --- // --- // ---	Rhizobium	NP_766710.1 // bll0070 // hypothetical protein // --- // 100	bll0070	NP_766710.1	7.87416	7.48642	7.79969	8.17921	8.0742	8.4001	5.48733	6.82124	6.71734	7.03942	6.57309	7.22847	0.709721	0.061649	0.657462	0.121982	0.414417	0.00665889	0.384719	0.0042998
18660073	18660073	18660073	NP_766711.1 // GenPept // hypothetical protein // NC_004463.1// --- // --- // --- // --- // ---	Rhizobium	NP_766711.1 // bsr0071 // hypothetical protein // --- // 100	bsr0071	NP_766711.1	6.14221	6.409	6.39926	6.90998	6.79229	6.52677	4.29481	4.41055	4.36878	5.234	4.62988	5.25163	0.742386	0.166365	0.62397	0.00507423	0.306825	1.17339e-05	0.257246	4.14158e-06
18660074	18660074	18660074	NP_766712.1 // GenPept // hypothetical protein // NC_004463.1// --- // --- // --- // --- // ---	Rhizobium	NP_766712.1 // blr0072 // hypothetical protein // --- // 100	blr0072	NP_766712.1	5.75101	5.94105	5.92072	6.27782	6.3192	6.43432	3.38183	4.72545	3.03634	4.0501	3.14112	3.91611	0.721013	0.00226636	1.00842	0.977692	0.16028	0.00023271	0.224317	0.000881246
18660075	18660075	18660075	NP_766713.1 // GenPept // hypothetical protein // NC_004463.1// --- // --- // --- // --- // ---	Rhizobium	NP_766713.1 // blr0073 // hypothetical protein // --- // 100	blr0073	NP_766713.1	3.89108	4.51781	3.9599	4.35206	4.25595	4.27572	1.8007	1.3912	1.77186	2.56094	1.39032	2.59081	0.905069	0.418586	0.69443	0.146341	0.231024	0.000195403	0.180699	6.62189e-05
18660076	18660076	18660076	NP_766714.1 // GenPept // hypothetical protein // NC_004463.1// --- // --- // --- // --- // ---	Rhizobium	NP_766714.1 // blr0074 // hypothetical protein // --- // 100	blr0074	NP_766714.1	4.29675	5.00418	4.78087	5.0966	4.76064	4.98218	1.81575	2.2916	2.84413	1.98262	3.09048	1.94315	0.852648	0.332678	0.985144	0.95564	0.164058	0.00012056	0.192539	0.000228262
18660077	18660077	18660077	NP_766715.1 // GenPept // hypothetical protein // NC_004463.1// --- // --- // --- // --- // ---	Rhizobium	NP_766715.1 // bll0075 // hypothetical protein // --- // 100	bll0075	NP_766715.1	6.97733	7.65051	7.44544	7.61611	7.68668	7.83719	3.759	2.20869	3.9025	4.31966	2.13516	3.96461	0.794473	0.149395	0.880817	0.779048	0.0529148	0.000149448	0.0596349	0.000198829
18660078	18660078	18660078	NP_766716.1 // GenPept // hypothetical protein // NC_004463.1// --- // --- // --- // --- // ---	Rhizobium	NP_766716.1 // bll0076 // hypothetical protein // --- // 100	bll0076	NP_766716.1	7.05797	7.37565	7.14119	7.46727	7.51976	7.50278	2.69529	4.22522	4.03025	3.15601	4.20082	3.46634	0.812926	0.0952771	1.02992	0.919954	0.0675042	1.26067e-05	0.0858907	2.5103e-05
18660079	18660079	18660079	NP_766717.1 // GenPept // hypothetical protein // NC_004463.1// --- // --- // --- // --- // ---	Rhizobium	NP_766717.1 // blr0077 // hypothetical protein // --- // 100	blr0077	NP_766717.1	6.99433	7.09695	7.0666	7.41151	7.5464	7.48143	4.44969	4.54875	4.40914	5.91266	3.99141	5.60381	0.743516	0.00398568	0.615529	0.137026	0.201593	0.000606007	0.166843	0.000290101
18660080	18660080	18660080	NP_766718.1 // GenPept // hypothetical protein // NC_004463.1// --- // --- // --- // --- // ---	Rhizobium	NP_766718.1 // bsr0078 // hypothetical protein // --- // 100	bsr0078	NP_766718.1	5.10174	5.06517	5.11371	5.45526	5.37523	5.34286	2.32496	1.91901	1.79129	2.37063	2.46183	2.24575	0.813263	0.00137843	0.785861	0.0236919	0.122282	8.78066e-09	0.118111	7.71412e-09
18660081	18660081	18660081	NP_766719.1 // GenPept // hypothetical protein // NC_004463.1// --- // --- // --- // --- // ---	Rhizobium	NP_766719.1 // bll0079 // hypothetical protein // --- // 100	bll0079	NP_766719.1	6.20021	6.5879	6.23787	6.32914	6.56023	6.43555	3.87915	5.31129	5.13868	6.08036	5.65174	6.08338	0.938278	0.44169	0.446853	0.0104275	0.705567	0.187683	0.337832	0.00204912
18660082	18660082	18660082	NP_766720.1 // GenPept // hypothetical protein // NC_004463.1// --- // --- // --- // --- // ---	Rhizobium	NP_766720.1 // blr0080 // hypothetical protein // --- // 100	blr0080	NP_766720.1	5.29528	5.48692	5.43079	5.34921	5.527	5.43723	3.54682	3.68075	3.71322	3.61932	3.69819	4.06216	0.977327	0.931979	0.903571	0.243992	0.319837	6.09255e-07	0.295781	3.6458e-07
18660083	18660083	18660083	NP_766721.1 // GenPept // hypothetical protein // NC_004463.1// --- // --- // --- // --- // ---	Rhizobium	NP_766721.1 // bll0081 // hypothetical protein // --- // 100	bll0081	NP_766721.1	5.81573	5.72548	5.70286	5.76949	5.57377	5.54644	2.32577	2.04024	2.68943	2.50728	3.48538	2.98456	1.08334	0.00738227	0.641449	0.0314823	0.160707	5.05248e-06	0.0949812	7.34627e-07
18660084	18660084	18660084	NP_766722.1 // GenPept // hypothetical protein // NC_004463.1// --- // --- // --- // --- // ---	Rhizobium	NP_766722.1 // bll0082 // hypothetical protein // --- // 100	bll0082	NP_766722.1	6.96222	6.87289	6.95685	7.30679	7.33808	7.28479	4.19415	3.16278	4.15617	4.06031	2.82925	3.91747	0.769065	0.00270908	1.17719	0.53691	0.0765456	7.52459e-06	0.1172	2.86915e-05
18660085	18660085	18660085	NP_766723.1 // GenPept // hypothetical protein // NC_004463.1// --- // --- // --- // --- // ---	Rhizobium	NP_766723.1 // bll0083 // hypothetical protein // --- // 100	bll0083	NP_766723.1	5.30604	5.07067	5.22084	5.43841	5.39782	5.27019	3.88827	3.23676	3.97842	3.08706	3.73967	4.63923	0.889995	0.157793	0.91965	0.748152	0.342263	0.00278172	0.354036	0.00334234
18660086	18660086	18660086	NP_766724.1 // GenPept // hypothetical protein // NC_004463.1// --- // --- // --- // --- // ---	Rhizobium	NP_766724.1 // blr0084 // hypothetical protein // --- // 100	blr0084	NP_766724.1	3.57012	3.66949	3.82727	3.73448	3.8793	3.79036	2.16808	2.48682	2.33859	1.8112	1.89668	1.82376	0.92675	0.563018	1.4018	0.000683492	0.257474	2.30325e-08	0.390178	4.02581e-07
18660087	18660087	18660087	NP_766725.1 // GenPept // hypothetical protein // NC_004463.1// --- // --- // --- // --- // ---	Rhizobium	NP_766725.1 // bll0085 // hypothetical protein // --- // 100	bll0085	NP_766725.1	5.00366	5.45876	5.06413	5.07146	4.87642	4.64506	4.17933	3.40644	3.71978	3.97592	2.58865	4.0729	1.24423	0.139818	1.16691	0.590509	0.400954	0.0105664	0.377095	0.00760785
18660088	18660088	18660088	NP_766726.1 // GenPept // hypothetical protein // NC_004463.1// --- // --- // --- // --- // ---	Rhizobium	NP_766726.1 // bll0086 // hypothetical protein // --- // 100	bll0086	NP_766726.1	5.99342	6.13809	5.97561	5.82654	6.01125	6.00434	3.46738	3.6751	3.41602	3.73415	3.57607	3.82506	1.06267	0.161622	0.875235	0.0763551	0.212331	1.08593e-08	0.174802	4.26236e-09
18660089	18660089	18660089	NP_766727.1 // GenPept // hypothetical protein // NC_004463.1// --- // --- // --- // --- // ---	Rhizobium	NP_766727.1 // bll0087 // hypothetical protein // --- // 100	bll0087	NP_766727.1	7.00433	6.9798	7.06115	7.41727	7.4874	7.59662	5.12949	5.07468	4.63503	5.42961	4.87736	5.21064	0.713592	0.00395936	0.85492	0.20441	0.199175	5.81328e-07	0.238375	1.44141e-06
18660090	18660090	18660090	NP_766728.1 // GenPept // glycerate dehydrogenase // NC_004463.1// --- // --- // --- // --- // ---	Rhizobium	NP_766728.1 // bll0088 // glycerate dehydrogenase // --- // 100	bll0088	NP_766728.1	8.59891	8.1943	8.51038	8.60249	8.61304	8.75195	3.84948	3.20698	4.24427	5.16626	3.72148	5.77409	0.862905	0.275235	0.459977	0.0513819	0.0733756	5.75484e-05	0.0393465	1.21032e-05
18660091	18660091	18660091	NP_766729.1 // GenPept // ABC transporter permease // NC_004463.1// --- // --- // --- // --- // ---	Rhizobium	NP_766729.1 // bll0089 // ABC transporter permease // --- // 100	bll0089	NP_766729.1	6.53284	6.68294	6.61292	6.78826	6.70678	6.76174	4.0576	4.12456	3.34311	4.97722	2.35722	3.62629	0.906394	0.00439531	1.13932	0.747415	0.116735	0.000580745	0.146827	0.00118845
18660092	18660092	18660092	NP_766730.1 // GenPept // ABC transporter ATP-binding protein // NC_004463.1// --- // --- // --- // --- // ---	Rhizobium	NP_766730.1 // bll0090 // ABC transporter ATP-binding protein // --- // 100	bll0090	NP_766730.1	5.64126	5.75705	5.54251	5.59401	5.57096	5.67199	3.50485	3.08438	3.87165	3.95284	3.27563	4.03757	1.02572	0.917646	0.830248	0.294804	0.276055	5.45221e-05	0.223759	1.82026e-05
18660093	18660093	18660093	NP_766731.1 // GenPept // ABC transporter substrate-binding protein // NC_004463.1// --- // --- // --- // --- // ---	Rhizobium	NP_766731.1 // bll0091 // ABC transporter substrate-binding protein // --- // 10	bll0091	NP_766731.1	7.14786	6.6836	7.04941	7.12078	7.15854	7.27585	3.4207	3.89599	3.1807	5.6941	5.36644	5.18122	0.862823	0.17996	0.265211	1.72524e-05	0.292977	3.05222e-05	0.0908001	1.90116e-07
18660094	18660094	18660094	NP_766732.1 // GenPept // hypothetical protein // NC_004463.1// --- // --- // --- // --- // ---	Rhizobium	NP_766732.1 // blr0092 // hypothetical protein // --- // 100	blr0092	NP_766732.1	4.92358	5.24441	5.23391	4.9591	4.54101	5.12091	1.70681	2.21824	2.09968	2.79034	1.7546	2.92822	1.18733	0.37009	0.715584	0.167183	0.191761	6.94478e-05	0.114568	9.6041e-06
18660095	18660095	18660095	NP_766733.1 // GenPept // hypothetical protein // NC_004463.1// --- // --- // --- // --- // ---	Rhizobium	NP_766733.1 // bsr0093 // hypothetical protein // --- // 100	bsr0093	NP_766733.1	6.59317	6.37202	6.65453	7.20703	7.2736	7.33705	5.57226	6.36169	6.31047	6.18576	6.21366	6.93724	0.603483	0.00434216	0.776965	0.197668	0.563698	0.0127795	0.727776	0.114861
18660096	18660096	18660096	NP_766734.1 // GenPept // hypothetical protein // NC_004463.1// --- // --- // --- // --- // ---	Rhizobium	NP_766734.1 // blr0094 // hypothetical protein // --- // 100	blr0094	NP_766734.1	5.95252	6.16153	6.18602	6.09833	6.12226	6.15081	3.49234	3.49224	3.63756	2.15892	2.93422	3.69638	0.986099	0.456231	1.52718	0.0928455	0.109276	8.64821e-06	0.169656	4.39457e-05
18660097	18660097	18660097	NP_766735.1 // GenPept // hypothetical protein // NC_004463.1// --- // --- // --- // --- // ---	Rhizobium	NP_766735.1 // blr0095 // hypothetical protein // --- // 100	blr0095	NP_766735.1	9.97256	10.5649	9.98384	10.5358	10.3606	11.3276	3.1316	2.88656	4.09572	3.36353	3.7737	3.157	0.657818	0.142875	0.959187	0.879644	0.00630223	6.07296e-08	0.00895881	1.06692e-07
18660098	18660098	18660098	NP_766736.1 // GenPept // methyl accepting chemotaxis protein // NC_004463.1// --- // --- // --- // --- // ---	Rhizobium	NP_766736.1 // bll0096 // methyl accepting chemotaxis protein // --- // 100	bll0096	NP_766736.1	4.97702	5.49472	5.19145	5.15728	5.18923	5.28091	2.52227	2.27552	2.69359	2.43079	2.58782	2.10663	1.01869	0.993904	1.08828	0.49654	0.140237	1.8027e-07	0.151361	2.45448e-07
18660099	18660099	18660099	NP_766737.1 // GenPept // hypothetical protein // NC_004463.1// --- // --- // --- // --- // ---	Rhizobium	NP_766737.1 // blr0097 // hypothetical protein // --- // 100	blr0097	NP_766737.1	5.58469	5.67168	5.65828	5.68233	5.66335	6.08067	3.51948	2.54724	2.89349	3.34348	2.45181	4.96297	0.880709	0.574046	0.660053	0.320448	0.21424	0.00436897	0.159157	0.00157015
18660100	18660100	18660100	NP_766738.1 // GenPept // hypothetical protein // NC_004463.1// --- // --- // --- // --- // ---	Rhizobium	NP_766738.1 // bsl0098 // hypothetical protein // --- // 100	bsl0098	NP_766738.1	6.5435	7.09042	6.73293	7.04774	6.83248	7.1132	5.26619	4.99204	4.93578	5.44516	6.26085	6.36142	0.873171	0.648799	0.514838	0.00528364	0.508624	0.00478771	0.302649	0.000133731
18660101	18660101	18660101	NP_766739.1 // GenPept // glutamate synthase // NC_004463.1// --- // --- // --- // --- // ---	Rhizobium	NP_766739.1 // bll0099 // glutamate synthase // --- // 100	bll0099	NP_766739.1	5.94317	6.14762	5.87811	5.75852	5.60654	5.85566	3.51328	3.29764	3.42508	4.79617	2.73555	4.88623	1.18954	0.0527507	0.604029	0.187391	0.329665	0.0131319	0.167515	0.000919491
18660102	18660102	18660102	NP_766740.1 // GenPept // ferredoxin NADP+ reductase // NC_004463.1// --- // --- // --- // --- // ---	Rhizobium	NP_766740.1 // bll0100 // ferredoxin NADP+ reductase // --- // 100	bll0100	NP_766740.1	8.20372	8.33325	8.20321	8.37327	8.25111	8.43824	6.50314	7.45986	7.14311	8.02604	7.68246	8.01117	0.927718	0.37152	0.546696	0.00415725	0.733235	0.0760812	0.431863	0.000566383
18660103	18660103	18660103	NP_766741.1 // GenPept // hypothetical protein // NC_004463.1// --- // --- // --- // --- // ---	Rhizobium	NP_766741.1 // blr0101 // hypothetical protein // --- // 100	blr0101	NP_766741.1	5.57159	5.58756	5.62168	6.03622	6.0053	5.96984	3.81353	4.03558	3.99056	4.276	3.1839	3.62936	0.752477	0.0160203	1.18932	0.308245	0.202029	8.25683e-06	0.319292	9.57006e-05
18660104	18660104	18660104	NP_766742.1 // GenPept // glutamate/aspartate periplasmic binding protein // NC_004463.1// --- // --- // --- // --- // ---	Rhizobium	NP_766742.1 // bll0102 // glutamate/aspartate periplasmic binding protein // ---	bll0102	NP_766742.1	5.69441	5.71019	5.81937	5.73486	5.87547	5.89606	3.85976	4.59617	4.26044	4.23945	4.76068	5.67952	0.936389	0.562315	0.635328	0.0877871	0.520424	0.0232289	0.352933	0.00210102
18660105	18660105	18660105	NP_766743.1 // GenPept // proton glutamate symport protein // NC_004463.1// --- // --- // --- // --- // ---	Rhizobium	NP_766743.1 // bll0104 // proton glutamate symport protein // --- // 100	bll0104	NP_766743.1	7.14923	7.45516	7.32329	7.44386	7.4591	7.58108	5.10118	6.50857	6.00078	7.18507	6.36249	7.86529	0.881869	0.0446966	0.415396	0.0182729	0.780756	0.429224	0.36881	0.00999675
18660106	18660106	18660106	NP_766744.1 // GenPept // oxidoreductase // NC_004463.1// --- // --- // --- // --- // ---	Rhizobium	NP_766744.1 // blr0103 // oxidoreductase // --- // 100	blr0103	NP_766744.1	5.58294	5.83643	5.75022	6.02626	5.85127	6.0551	3.03654	2.7888	4.4718	3.52856	3.47554	4.28695	0.838965	0.243857	0.794818	0.453386	0.215557	0.000759032	0.204361	0.000609454
18660107	18660107	18660107	NP_766745.1 // GenPept // hypothetical protein // NC_004463.1// --- // --- // --- // --- // ---	Rhizobium	NP_766745.1 // blr0105 // hypothetical protein // --- // 100	blr0105	NP_766745.1	5.69271	5.60642	5.6643	5.71667	5.5906	5.89636	4.20211	2.41534	3.20775	3.94674	3.06199	3.04005	0.942716	0.370583	0.94965	0.865821	0.191451	0.000520079	0.192188	0.000528026
18660108	18660108	18660108	NP_766746.1 // GenPept // monooxygenase // NC_004463.1// --- // --- // --- // --- // ---	Rhizobium	NP_766746.1 // blr0106 // monooxygenase // --- // 100	blr0106	NP_766746.1	6.02609	6.03978	5.94198	6.09496	6.27664	6.32326	3.49549	3.68782	3.43852	4.27662	4.73701	4.6836	0.851646	0.0128621	0.491364	4.25688e-05	0.315152	1.131e-06	0.181494	5.43054e-08
18660109	18660109	18660109	NP_766747.1 // GenPept // coenzyme A ligase // NC_004463.1// --- // --- // --- // --- // ---	Rhizobium	NP_766747.1 // blr0107 // coenzyme A ligase // --- // 100	blr0107	NP_766747.1	5.75867	6.05218	5.89968	6.0295	6.15381	6.09586	3.14588	2.85895	2.87428	4.13705	2.59516	3.73975	0.879369	0.127491	0.692099	0.156676	0.164664	5.95604e-05	0.129965	2.44503e-05
18660110	18660110	18660110	NP_766748.1 // GenPept // transcriptional regulator // NC_004463.1// --- // --- // --- // --- // ---	Rhizobium	NP_766748.1 // bll0108 // transcriptional regulator // --- // 100	bll0108	NP_766748.1	5.49557	5.39927	5.46766	5.59187	5.49492	5.49352	4.15009	2.32869	2.90345	3.054	2.89488	3.12791	0.950805	0.72758	1.07312	0.797841	0.176633	0.000186948	0.199331	0.000305178
18660111	18660111	18660111	NP_766749.1 // GenPept // maleylacetoacetate isomerase // NC_004463.1// --- // --- // --- // --- // ---	Rhizobium	NP_766749.1 // bll0109 // maleylacetoacetate isomerase // --- // 100	bll0109	NP_766749.1	5.53877	5.89629	5.56658	5.4513	5.71394	5.89165	3.59232	3.04501	3.78925	3.83863	3.93118	4.14052	0.986051	0.930872	0.709769	0.0452337	0.304493	3.58633e-05	0.218895	5.87672e-06
18660112	18660112	18660112	NP_766750.1 // GenPept // gentisate 1,2-dioxygenase // NC_004463.1// --- // --- // --- // --- // ---	Rhizobium	NP_766750.1 // blr0110 // gentisate 1,2-dioxygenase // --- // 100	blr0110	NP_766750.1	5.52639	5.47468	5.68848	5.65749	5.61715	5.736	2.78054	1.63304	2.60547	2.43187	1.61118	2.60733	0.929823	0.0741699	1.08892	0.724739	0.0912892	7.05531e-06	0.107061	1.17926e-05
18660113	18660113	18660113	NP_766751.1 // GenPept // ABC transporter permease // NC_004463.1// --- // --- // --- // --- // ---	Rhizobium	NP_766751.1 // bll0111 // ABC transporter permease // --- // 100	bll0111	NP_766751.1	5.7115	5.78844	5.63887	5.76358	5.62426	5.71275	3.97772	3.33873	3.08967	4.29955	3.04791	4.19525	1.00897	0.589447	0.769041	0.300443	0.276888	0.000635718	0.211066	0.000177028
18660114	18660114	18660114	NP_766752.1 // GenPept // ABC transporter ATP-binding protein // NC_004463.1// --- // --- // --- // --- // ---	Rhizobium	NP_766752.1 // bll0112 // ABC transporter ATP-binding protein // --- // 100	bll0112	NP_766752.1	4.59229	5.01467	4.67955	4.70549	4.40291	5.09629	2.27316	1.83707	1.68604	2.84594	1.34861	2.59631	1.00762	0.895302	0.794691	0.41863	0.180331	0.000219186	0.140625	8.56213e-05
18660115	18660115	18660115	NP_766753.1 // GenPept // ABC transporter substrate-binding protein // NC_004463.1// --- // --- // --- // --- // ---	Rhizobium	NP_766753.1 // bll0113 // ABC transporter substrate-binding protein // --- // 10	bll0113	NP_766753.1	8.10364	8.06414	7.97116	7.89609	8.06764	8.07295	3.25785	3.87083	3.32052	4.00051	5.10723	4.34495	1.02303	0.442865	0.499598	0.00641274	0.0866897	1.23838e-06	0.0422985	1.69064e-07
18660116	18660116	18660116	NP_766754.1 // GenPept // hypothetical protein // NC_004463.1// --- // --- // --- // --- // ---	Rhizobium	NP_766754.1 // bll0114 // hypothetical protein // --- // 100	bll0114	NP_766754.1	5.38536	5.43176	5.21342	5.49214	5.22672	5.33541	3.2909	2.73077	3.84768	3.93983	3.35539	3.11377	0.993763	0.102799	0.882776	0.559357	0.271353	0.00021551	0.240861	0.000117925
18660117	18660117	18660117	NP_766755.1 // GenPept // transcriptional regulator // NC_004463.1// --- // --- // --- // --- // ---	Rhizobium	NP_766755.1 // blr0115 // transcriptional regulator // --- // 100	blr0115	NP_766755.1	4.90318	5.08962	4.88789	4.84955	4.8833	4.93232	2.58301	2.53356	1.65035	2.13056	2.19105	2.33979	1.05292	0.327964	1.02468	0.879175	0.157353	2.27797e-06	0.153404	2.05293e-06
18660118	18660118	18660118	NP_766756.1 // GenPept // enoyl-CoA hydratase // NC_004463.1// --- // --- // --- // --- // ---	Rhizobium	NP_766756.1 // bll0116 // enoyl-CoA hydratase // --- // 100	bll0116	NP_766756.1	5.92468	5.96851	5.84102	6.19817	6.09525	5.92058	3.91327	4.19043	4.03009	4.22246	4.53147	4.13478	0.892872	0.674732	0.839941	0.0696162	0.292175	4.34567e-07	0.274179	2.93997e-07
18660119	18660119	18660119	NP_766757.1 // GenPept // 2-dehydropantoate 2-reductase // NC_004463.1// --- // --- // --- // --- // ---	Rhizobium	NP_766757.1 // blr0117 // 2-dehydropantoate 2-reductase // --- // 100	blr0117	NP_766757.1	4.52588	4.6537	4.73256	4.86073	4.71179	4.56792	3.11585	2.94941	3.5639	3.56306	2.87711	4.31562	0.947007	0.48603	0.770814	0.28723	0.45748	0.00901989	0.371733	0.002498
18660120	18660120	18660120	NP_766758.1 // GenPept // hypothetical protein // NC_004463.1// --- // --- // --- // --- // ---	Rhizobium	NP_766758.1 // bll0118 // hypothetical protein // --- // 100	bll0118	NP_766758.1	5.33003	5.40372	5.30942	5.24395	5.30343	5.12113	3.41852	2.94678	3.58018	3.13674	3.23705	3.63949	1.08936	0.212801	0.984455	0.902144	0.270729	5.53419e-06	0.24442	3.13323e-06
18660121	18660121	18660121	NP_766759.1 // GenPept // acyl-CoA dehydrogenase // NC_004463.1// --- // --- // --- // --- // ---	Rhizobium	NP_766759.1 // blr0119 // acyl-CoA dehydrogenase // --- // 100	blr0119	NP_766759.1	6.22563	6.15786	5.94665	6.08957	5.78604	5.72726	2.1844	3.58481	2.35086	3.34266	2.33249	2.99252	1.17961	0.324637	0.881158	0.651325	0.126885	5.96667e-05	0.0945126	2.27502e-05
18660122	18660122	18660122	NP_766760.1 // GenPept // acyl-CoA dehydrogenase // NC_004463.1// --- // --- // --- // --- // ---	Rhizobium	NP_766760.1 // blr0120 // acyl-CoA dehydrogenase // --- // 100	blr0120	NP_766760.1	6.16255	6.35477	6.31183	6.109	6.04712	6.01645	4.69954	4.89912	4.26589	5.68255	5.36016	6.10815	1.16528	0.00739029	0.467994	0.000743539	0.789727	0.139119	0.317567	4.44258e-05
18660123	18660123	18660123	NP_766761.1 // GenPept // transcriptional regulator // NC_004463.1// --- // --- // --- // --- // ---	Rhizobium	NP_766761.1 // bll0121 // transcriptional regulator // --- // 100	bll0121	NP_766761.1	4.64522	4.5908	4.63464	4.54191	4.51678	4.87441	2.4316	1.90699	2.4436	3.08044	2.96085	2.89387	0.979384	0.634358	0.608084	0.00166499	0.31513	4.8568e-06	0.19441	3.34074e-07
18660124	18660124	18660124	NP_766762.1 // GenPept // hypothetical protein // NC_004463.1// --- // --- // --- // --- // ---	Rhizobium	NP_766762.1 // blr0122 // hypothetical protein // --- // 100	blr0122	NP_766762.1	3.53936	3.64971	3.82007	3.36743	3.32451	3.02139	2.06291	1.79227	2.11658	1.69539	1.90187	1.47326	1.3459	0.01092	1.2315	0.0771701	0.342077	6.13051e-06	0.312272	3.31356e-06
18660125	18660125	18660125	NP_766763.1 // GenPept // hypothetical protein // NC_004463.1// --- // --- // --- // --- // ---	Rhizobium	NP_766763.1 // blr0123 // hypothetical protein // --- // 100	blr0123	NP_766763.1	4.50165	4.88474	4.63025	4.44642	4.65072	4.74532	3.84769	3.33206	3.15724	3.11287	3.4518	3.73041	1.04364	0.603116	1.00973	0.95054	0.440599	0.000632725	0.427338	0.000498821
18660126	18660126	18660126	NP_766764.1 // GenPept // thiol:disulfide interchange protein // NC_004463.1// --- // --- // --- // --- // ---	Rhizobium	NP_766764.1 // blr0124 // thiol:disulfide interchange protein // --- // 100	blr0124	NP_766764.1	5.40659	5.41949	4.89253	5.21773	5.12706	4.92449	3.54141	4.83733	3.62494	3.63586	5.21443	3.72457	1.12086	0.337184	0.87637	0.706282	0.536579	0.102634	0.423869	0.0346835
18660127	18660127	18660127	NP_766765.1 // GenPept // dihydroorotase // NC_004463.1// --- // --- // --- // --- // ---	Rhizobium	NP_766765.1 // bll0125 // dihydroorotase // --- // 100	bll0125	NP_766765.1	6.20904	5.93343	6.31143	5.89077	5.96803	6.06351	3.77882	4.27111	3.08726	4.60512	2.84553	3.55654	1.13612	0.370225	1.03049	0.924658	0.202355	0.000831194	0.184423	0.000578652
18660128	18660128	18660128	NP_766766.1 // GenPept // hypothetical protein // NC_004463.1// --- // --- // --- // --- // ---	Rhizobium	NP_766766.1 // blr0126 // hypothetical protein // --- // 100	blr0126	NP_766766.1	4.61424	5.34981	4.89333	4.54921	4.93954	4.56223	3.50887	5.13192	4.03991	5.19308	5.7891	5.41269	1.22217	0.396754	0.423943	0.014871	1.71867	0.0869233	0.604763	0.107666
18660129	18660129	18660129	NP_766767.1 // GenPept // hypothetical protein // NC_004463.1// --- // --- // --- // --- // ---	Rhizobium	NP_766767.1 // bsr0127 // hypothetical protein // --- // 100	bsr0127	NP_766767.1	5.8395	6.29274	6.04752	6.47022	6.40245	6.39368	6.18679	7.31144	7.12542	7.16623	7.00982	8.17583	0.784211	0.118089	0.670785	0.157157	2.03991	0.0236719	1.75884	0.0583215
18660130	18660130	18660130	NP_766768.1 // GenPept // hypothetical protein // NC_004463.1// --- // --- // --- // --- // ---	Rhizobium	NP_766768.1 // bll0128 // hypothetical protein // --- // 100	bll0128	NP_766768.1	5.53522	5.83746	5.72455	5.8853	5.97958	5.90085	3.49223	3.9425	3.95802	4.1973	1.8716	4.75193	0.859703	0.221146	1.14127	0.772206	0.200967	0.0066212	0.267667	0.0174112
18660131	18660131	18660131	NP_766769.1 // GenPept // hypothetical protein // NC_004463.1// --- // --- // --- // --- // ---	Rhizobium	NP_766769.1 // bll0129 // hypothetical protein // --- // 100	bll0129	NP_766769.1	6.79427	6.33649	6.51512	7.04727	6.86677	7.24516	4.76906	3.4996	4.13917	3.77981	2.42588	4.7866	0.706955	0.106434	1.38688	0.42554	0.095459	0.000312805	0.187806	0.00264124
18660132	18660132	18660132	NP_766770.1 // GenPept // hypothetical protein // NC_004463.1// --- // --- // --- // --- // ---	Rhizobium	NP_766770.1 // bll0130 // hypothetical protein // --- // 100	bll0130	NP_766770.1	6.40104	6.16507	6.39741	6.5259	6.48773	6.61516	3.13662	2.45818	4.02051	4.10167	3.5507	4.73824	0.859396	0.337471	0.526646	0.0522306	0.187801	0.000345326	0.115337	5.88799e-05
18660133	18660133	18660133	NP_766771.1 // GenPept // acid-CoA ligase // NC_004463.1// --- // --- // --- // --- // ---	Rhizobium	NP_766771.1 // bll0131 // acid-CoA ligase // --- // 100	bll0131	NP_766771.1	6.53035	6.47831	6.38823	6.70683	6.80602	6.90789	2.35879	2.02494	2.3841	3.93077	2.70666	2.38733	0.788712	0.00939984	0.593651	0.0615402	0.0718602	4.23052e-06	0.0540453	1.93936e-06
18660134	18660134	18660134	NP_766772.1 // GenPept // hypothetical protein // NC_004463.1// --- // --- // --- // --- // ---	Rhizobium	NP_766772.1 // bll0132 // hypothetical protein // --- // 100	bll0132	NP_766772.1	7.27355	6.90097	7.16931	7.5375	7.54755	7.47791	3.48242	3.85645	3.68703	3.9452	4.24064	5.23087	0.758738	0.0275208	0.575569	0.0275278	0.120847	6.86409e-06	0.0921863	2.76392e-06
18660135	18660135	18660135	NP_766773.1 // GenPept // hypothetical protein // NC_004463.1// --- // --- // --- // --- // ---	Rhizobium	NP_766773.1 // bll0133 // hypothetical protein // --- // 100	bll0133	NP_766773.1	6.20793	6.96417	6.27681	6.22206	6.01834	5.99554	3.20211	3.58838	3.95909	4.13847	4.17089	5.19194	1.35936	0.0376151	0.529524	0.0270851	0.334895	0.0016549	0.133992	2.73228e-05
18660136	18660136	18660136	NP_766774.1 // GenPept // 2-dehydropantoate 2-reductase // NC_004463.1// --- // --- // --- // --- // ---	Rhizobium	NP_766774.1 // bll0134 // 2-dehydropantoate 2-reductase // --- // 100	bll0134	NP_766774.1	5.25075	5.52255	5.1535	5.18131	5.16272	5.04773	2.29978	2.92254	2.83574	4.05952	3.33659	4.01696	1.1374	0.00962227	0.460626	0.00128584	0.398808	0.000433245	0.16234	3.26278e-06
18660137	18660137	18660137	NP_766775.1 // GenPept // hypothetical protein // NC_004463.1// --- // --- // --- // --- // ---	Rhizobium	NP_766775.1 // blr0135 // hypothetical protein // --- // 100	blr0135	NP_766775.1	7.3459	7.57605	7.42683	7.76426	7.65065	7.80213	6.13323	6.57261	5.64176	6.89401	7.0979	7.45423	0.819223	0.00942248	0.488747	0.00202116	0.664205	0.0332413	0.396742	0.000404392
18660138	18660138	18660138	NP_766776.1 // GenPept // hypothetical protein // NC_004463.1// --- // --- // --- // --- // ---	Rhizobium	NP_766776.1 // bsr0136 // hypothetical protein // --- // 100	bsr0136	NP_766776.1	7.29076	7.39189	7.3672	7.71525	7.80035	7.82869	6.48275	7.00397	6.248	6.81865	7.11282	7.30191	0.741418	0.00176812	0.707329	0.0298406	0.614021	0.00591628	0.585724	0.00356345
18660139	18660139	18660139	NP_766777.1 // GenPept // oxidoreductase // NC_004463.1// --- // --- // --- // --- // ---	Rhizobium	NP_766777.1 // bll0137 // oxidoreductase // --- // 100	bll0137	NP_766777.1	7.17251	7.30434	7.19842	7.15791	7.04747	7.24415	3.29777	2.6165	3.68661	3.60997	3.7004	3.4466	1.05274	0.855601	0.765585	0.136123	0.0845423	3.26355e-07	0.0614349	1.26642e-07
18660140	18660140	18660140	NP_766778.1 // GenPept // hypothetical protein // NC_004463.1// --- // --- // --- // --- // ---	Rhizobium	NP_766778.1 // blr0138 // hypothetical protein // --- // 100	blr0138	NP_766778.1	6.34982	6.13898	6.29107	6.08205	6.17376	6.33227	2.77226	3.58869	2.51897	3.61164	2.45396	4.31191	1.04457	0.186521	0.707499	0.300592	0.150011	0.000300059	0.101533	8.26109e-05
18660141	18660141	18660141	NP_766779.1 // GenPept // acyl-CoA dehydrogenase // NC_004463.1// --- // --- // --- // --- // ---	Rhizobium	NP_766779.1 // blr0139 // acyl-CoA dehydrogenase // --- // 100	blr0139	NP_766779.1	4.7803	4.51125	4.83511	5.09635	4.9496	4.8903	1.42365	1.6148	1.82987	2.28837	1.96939	2.98527	0.831798	0.0978761	0.577714	0.0114285	0.169059	5.56398e-06	0.117757	1.36343e-06
18660142	18660142	18660142	NP_766780.1 // GenPept // enoyl-CoA hydratase // NC_004463.1// --- // --- // --- // --- // ---	Rhizobium	NP_766780.1 // blr0140 // enoyl-CoA hydratase // --- // 100	blr0140	NP_766780.1	6.49269	6.12271	6.61303	6.67765	6.45977	6.5814	2.95491	2.64771	2.91671	3.77019	2.60327	4.16057	0.900285	0.167704	0.627825	0.0962061	0.119775	2.60247e-05	0.0842197	8.37394e-06
18660143	18660143	18660143	NP_766781.1 // GenPept // hypothetical protein // NC_004463.1// --- // --- // --- // --- // ---	Rhizobium	NP_766781.1 // bll0141 // hypothetical protein // --- // 100	bll0141	NP_766781.1	4.28215	4.78219	4.45378	4.62474	4.68131	4.36536	2.94642	2.6604	2.86628	3.9479	3.05438	2.91412	0.971049	0.990395	0.71643	0.109742	0.419962	0.00158178	0.311721	0.000235856
18660144	18660144	18660144	NP_766782.1 // GenPept // hypothetical protein // NC_004463.1// --- // --- // --- // --- // ---	Rhizobium	NP_766782.1 // bll0142 // hypothetical protein // --- // 100	bll0142	NP_766782.1	5.1502	5.25411	5.17956	5.14049	5.26351	5.09074	2.92422	2.44378	2.27588	2.19813	2.27255	3.38582	1.01998	0.871273	0.952055	0.823378	0.17122	3.39004e-05	0.159689	2.55756e-05
18660145	18660145	18660145	NP_766783.1 // GenPept // enoyl-CoA hydratase // NC_004463.1// --- // --- // --- // --- // ---	Rhizobium	NP_766783.1 // bll0143 // enoyl-CoA hydratase // --- // 100	bll0143	NP_766783.1	6.61578	6.74994	6.45223	6.62572	6.62627	6.76158	3.73866	4.74574	4.02166	4.562	4.36103	3.96669	0.958252	0.0495281	0.915173	0.629384	0.192828	1.43689e-05	0.184629	1.18476e-05
18660146	18660146	18660146	NP_766784.1 // GenPept // substrate-binding protein // NC_004463.1// --- // --- // --- // --- // ---	Rhizobium	NP_766784.1 // bll0144 // substrate-binding protein // --- // 100	bll0144	NP_766784.1	6.12785	6.10377	6.35392	6.17525	6.1868	6.30576	4.14856	3.68247	3.40426	3.97566	3.45635	4.58832	0.983389	0.593899	0.834119	0.385107	0.215263	5.33696e-05	0.183	2.58106e-05
18660147	18660147	18660147	NP_766785.1 // GenPept // hypothetical protein // NC_004463.1// --- // --- // --- // --- // ---	Rhizobium	NP_766785.1 // blr0145 // hypothetical protein // --- // 100	blr0145	NP_766785.1	4.06549	4.37797	4.50192	4.80702	4.64141	4.64848	1.97027	2.91306	2.80355	3.61876	2.90865	3.39621	0.771392	0.110798	0.596431	0.0270268	0.381273	0.0010019	0.296719	0.000220545
18660148	18660148	18660148	NP_766786.1 // GenPept // hypothetical protein // NC_004463.1// --- // --- // --- // --- // ---	Rhizobium	NP_766786.1 // blr0146 // hypothetical protein // --- // 100	blr0146	NP_766786.1	7.39222	7.24774	7.28531	7.24927	7.00751	7.23405	4.42582	5.9211	4.95336	5.90054	5.36313	6.40084	1.10341	0.0271959	0.579119	0.0720624	0.413099	0.0100419	0.216385	0.000402995
18660149	18660149	18660149	NP_766787.1 // GenPept // hypothetical protein // NC_004463.1// --- // --- // --- // --- // ---	Rhizobium	NP_766787.1 // blr0147 // hypothetical protein // --- // 100	blr0147	NP_766787.1	7.09682	6.97422	6.65559	6.6726	6.78807	6.78618	3.38919	5.18135	3.95532	5.34803	5.12183	5.79968	1.12556	0.177455	0.421061	0.0161949	0.398936	0.0121658	0.150351	0.000161216
18660150	18660150	18660150	NP_766788.1 // GenPept // MFS permease // NC_004463.1// --- // --- // --- // --- // ---	Rhizobium	NP_766788.1 // bll0148 // MFS permease // --- // 100	bll0148	NP_766788.1	7.38059	6.94631	7.40498	6.71645	6.88042	6.12079	4.34971	4.71683	3.95445	5.74129	4.74457	6.9009	1.57039	0.0859238	0.364691	0.0206437	0.583594	0.163234	0.133635	0.000434927
18660151	18660151	18660151	NP_766789.1 // GenPept // cytochrome O ubiquinol oxidase subunit II // NC_004463.1// --- // --- // --- // --- // ---	Rhizobium	NP_766789.1 // blr0149 // cytochrome O ubiquinol oxidase subunit II // --- // 10	blr0149	NP_766789.1	9.84727	9.31555	9.79034	9.34196	9.3857	8.7467	5.19805	4.75683	3.60573	6.97477	6.74767	7.69932	1.39852	0.173831	0.162624	0.000315103	0.24698	0.00167145	0.0285404	2.446e-06
18660152	18660152	18660152	NP_766790.1 // GenPept // cytochrome O ubiquinol oxidase subunit I // NC_004463.1// --- // --- // --- // --- // ---	Rhizobium	NP_766790.1 // blr0150 // cytochrome O ubiquinol oxidase subunit I // --- // 100	blr0150	NP_766790.1	10.1594	9.46495	9.96279	9.42489	9.76522	9.09102	5.6371	5.05239	4.56171	6.69568	6.26166	7.96953	1.35444	0.120347	0.269454	0.00376642	0.182831	0.00079556	0.0364319	7.37606e-06
18660153	18660153	18660153	NP_766791.1 // GenPept // cytochrome O ubiquinol oxidase subunit III // NC_004463.1// --- // --- // --- // --- // ---	Rhizobium	NP_766791.1 // blr0151 // cytochrome O ubiquinol oxidase subunit III // --- // 1	blr0151	NP_766791.1	9.93702	9.54323	9.81123	9.47579	9.43639	8.62023	4.20095	4.67118	3.10204	6.32397	6.98979	7.7357	1.45952	0.108479	0.122844	0.000254915	0.223603	0.00216649	0.0182946	2.34205e-06
18660154	18660154	18660154	NP_766792.1 // GenPept // cytochrome O ubiquinol oxidase subunit IV // NC_004463.1// --- // --- // --- // --- // ---	Rhizobium	NP_766792.1 // blr0152 // cytochrome O ubiquinol oxidase subunit IV // --- // 10	blr0152	NP_766792.1	9.58443	9.71861	9.5957	8.92856	9.12687	8.52931	6.36057	5.87107	5.70738	7.07996	7.48203	8.47896	1.68386	0.0174684	0.30765	0.00124418	0.440966	0.00962957	0.0794811	6.07973e-06
18660155	18660155	18660155	NP_766793.1 // GenPept // surfeit locus protein 1 // NC_004463.1// --- // --- // --- // --- // ---	Rhizobium	NP_766793.1 // blr0153 // surfeit locus protein 1 // --- // 100	blr0153	NP_766793.1	7.91628	7.73237	7.85718	7.4758	7.53693	6.97376	4.34524	3.79699	3.66654	5.94118	5.94751	6.72543	1.40187	0.147243	0.207552	3.06365e-05	0.458781	0.00315009	0.0670313	5.17073e-07
18660156	18660156	18660156	NP_766794.1 // GenPept // two-component sensor histidine kinase // NC_004463.1// --- // --- // --- // --- // ---	Rhizobium	NP_766794.1 // blr0154 // two-component sensor histidine kinase // --- // 100	blr0154	NP_766794.1	6.63327	6.67314	6.52006	6.33144	6.41676	6.07459	3.74793	4.55406	3.9337	4.73623	4.5784	5.45276	1.25598	0.0630434	0.557134	0.0138042	0.391803	0.00101432	0.173107	1.32902e-05
18660157	18660157	18660157	NP_766795.1 // GenPept // two-component response regulator // NC_004463.1// --- // --- // --- // --- // ---	Rhizobium	NP_766795.1 // blr0155 // two-component response regulator // --- // 100	blr0155	NP_766795.1	5.95756	5.88866	5.91191	5.8191	5.74383	5.45489	2.82657	3.91888	3.56879	4.31366	3.96269	5.22031	1.17993	0.140151	0.479363	0.0181358	0.443276	0.0112637	0.179083	0.000121493
18660158	18660158	18660158	NP_766796.1 // GenPept // transcriptional regulator // NC_004463.1// --- // --- // --- // --- // ---	Rhizobium	NP_766796.1 // bll0156 // transcriptional regulator // --- // 100	bll0156	NP_766796.1	9.76231	9.63176	9.85936	9.93026	9.82461	9.91972	7.78241	8.22968	7.919	8.79285	8.41516	8.79638	0.908676	0.108806	0.619379	0.00112122	0.428273	2.25542e-05	0.292374	1.38479e-06
18660159	18660159	18660159	NP_766797.1 // GenPept // ferredoxin // NC_004463.1// --- // --- // --- // --- // ---	Rhizobium	NP_766797.1 // bll0157 // ferredoxin // --- // 100	bll0157	NP_766797.1	10.7207	10.6118	10.7561	10.4837	10.6131	10.5243	8.07053	8.99694	8.64139	9.29042	9.03559	9.16457	1.11428	0.0168828	0.662546	0.0186827	0.385058	0.000135321	0.228994	5.76224e-06
18660160	18660160	18660160	NP_766798.1 // GenPept // hypothetical protein // NC_004463.1// --- // --- // --- // --- // ---	Rhizobium	NP_766798.1 // bsl0158 // hypothetical protein // --- // 100	bsl0158	NP_766798.1	6.31852	6.423	6.32577	6.12957	6.3337	6.35034	5.80051	6.20797	6.17816	5.96648	5.99112	7.15815	1.05842	0.473667	0.806809	0.329522	1.0723	0.744337	0.815894	0.353898
18660161	18660161	18660161	NP_766799.1 // GenPept // ATP-dependent helicase // NC_004463.1// --- // --- // --- // --- // ---	Rhizobium	NP_766799.1 // bll0159 // ATP-dependent helicase // --- // 100	bll0159	NP_766799.1	7.16348	7.27083	7.0595	7.00798	6.99959	7.00289	2.56624	4.75469	4.20724	4.69611	4.31174	5.41738	1.12015	0.0423601	0.512035	0.100452	0.218382	0.00291495	0.100004	0.000212146
18660162	18660162	18660162	NP_766800.1 // GenPept // hypothetical protein // NC_004463.1// --- // --- // --- // --- // ---	Rhizobium	NP_766800.1 // bsl0160 // hypothetical protein // --- // 100	bsl0160	NP_766800.1	6.69367	6.49643	6.77358	6.72585	6.59693	6.81402	4.21649	5.18257	4.54608	4.77335	4.29861	4.64677	0.962056	0.506453	1.05371	0.757214	0.226981	1.75189e-05	0.248932	2.80474e-05
18660163	18660163	18660163	NP_766801.1 // GenPept // hypothetical protein // NC_004463.1// --- // --- // --- // --- // ---	Rhizobium	NP_766801.1 // bll0161 // hypothetical protein // --- // 100	bll0161	NP_766801.1	7.99081	8.13172	7.87069	8.34823	8.24919	8.24906	5.79636	7.06726	6.2605	7.15947	6.49388	7.41673	0.822888	0.0152199	0.637877	0.0863661	0.417892	0.00528685	0.324652	0.00120757
18660164	18660164	18660164	NP_766802.1 // GenPept // 50S ribosomal protein L28 // NC_004463.1// --- // --- // --- // --- // ---	Rhizobium	NP_766802.1 // blr0162 // 50S ribosomal protein L28 // --- // 100	blr0162	NP_766802.1	7.96435	7.79686	7.85924	7.77885	7.72972	7.62908	4.9029	5.4433	5.01562	6.70796	5.69224	5.95938	1.11826	0.0146488	0.500258	0.00386372	0.331553	0.00020898	0.148355	3.97296e-06
18660165	18660165	18660165	NP_766803.1 // GenPept // hypothetical protein // NC_004463.1// --- // --- // --- // --- // ---	Rhizobium	NP_766803.1 // bll0163 // hypothetical protein // --- // 100	bll0163	NP_766803.1	5.18577	5.42654	5.26871	5.26904	5.31406	4.99327	3.40497	3.27929	2.80533	2.97545	2.62604	3.31184	1.07045	0.266159	1.14241	0.385473	0.214491	5.43023e-06	0.228382	7.4205e-06
18660166	18660166	18660166	NP_766804.1 // GenPept // hypothetical protein // NC_004463.1// --- // --- // --- // --- // ---	Rhizobium	NP_766804.1 // blr0164 // hypothetical protein // --- // 100	blr0164	NP_766804.1	4.59545	5.26388	5.08697	4.5836	4.89725	4.47821	1.99627	1.27332	2.04094	2.2769	2.36692	2.37374	1.26977	0.457168	0.674077	0.0477199	0.201125	1.24446e-05	0.107923	1.04249e-06
18660167	18660167	18660167	NP_766805.1 // GenPept // hypothetical protein // NC_004463.1// --- // --- // --- // --- // ---	Rhizobium	NP_766805.1 // blr0165 // hypothetical protein // --- // 100	blr0165	NP_766805.1	6.69114	6.64572	6.79938	7.35809	7.15533	7.28301	5.21353	4.00477	5.42147	6.53449	6.48714	6.36042	0.680959	0.00115215	0.334305	0.00111054	0.572443	0.0355923	0.280844	0.000431076
18660168	18660168	18660168	NP_766806.1 // GenPept // cell division protein FtsZ // NC_004463.1// --- // --- // --- // --- // ---	Rhizobium	NP_766806.1 // blr0166 // cell division protein FtsZ // --- // 100	blr0166	NP_766806.1	5.93094	6.04192	5.94516	6.37401	6.41172	6.41909	3.07908	2.3464	3.41763	4.17356	4.53516	3.71391	0.743179	0.00652976	0.437342	0.00280883	0.208666	4.18342e-05	0.122855	4.87152e-06
18660169	18660169	18660169	NP_766807.1 // GenPept // hypothetical protein // NC_004463.1// --- // --- // --- // --- // ---	Rhizobium	NP_766807.1 // bll0167 // hypothetical protein // --- // 100	bll0167	NP_766807.1	7.99744	8.23379	8.08235	8.4643	8.20585	8.17554	5.21394	5.40044	5.60344	6.73066	7.21104	7.37304	0.882724	0.228917	0.308006	1.17671e-05	0.442274	0.000164144	0.154044	3.47416e-07
18660170	18660170	18660170	NP_766808.1 // GenPept // hypothetical protein // NC_004463.1// --- // --- // --- // --- // ---	Rhizobium	NP_766808.1 // bsl0168 // hypothetical protein // --- // 100	bsl0168	NP_766808.1	4.75029	4.83873	4.67585	4.93213	4.63709	4.86645	4.19069	3.77959	3.68297	3.97655	2.61695	4.35196	0.958704	0.543396	1.17766	0.566925	0.446458	0.0185785	0.546941	0.0586866
18660171	18660171	18660171	NP_766809.1 // GenPept // hypothetical protein // NC_004463.1// --- // --- // --- // --- // ---	Rhizobium	NP_766809.1 // bsl0169 // hypothetical protein // --- // 100	bsl0169	NP_766809.1	5.8661	5.92283	5.78372	5.72467	5.94051	5.89296	5.54773	7.47915	5.99728	6.87897	6.91251	7.53369	1.0021	0.232801	0.587637	0.1213	2.38779	0.0219	1.39846	0.306089
18660172	18660172	18660172	NP_766810.1 // GenPept // hypothetical protein // NC_004463.1// --- // --- // --- // --- // ---	Rhizobium	NP_766810.1 // bsl0170 // hypothetical protein // --- // 100	bsl0170	NP_766810.1	5.34705	6.18461	5.55483	5.80444	5.51802	5.57685	6.04844	7.28963	6.41898	7.23981	7.34995	7.55803	1.07365	0.734643	0.575579	0.0411907	3.36241	0.000698255	1.85342	0.026468
18660173	18660173	18660173	NP_766811.1 // GenPept // hypothetical protein // NC_004463.1// --- // --- // --- // --- // ---	Rhizobium	NP_766811.1 // blr0171 // hypothetical protein // --- // 100	blr0171	NP_766811.1	6.04924	7.06202	6.46909	6.16686	6.35769	6.18761	8.99995	9.96201	9.73096	9.74778	9.66093	10.0393	1.27208	0.206786	0.839913	0.434444	11.9473	2.60072e-06	8.21079	8.9428e-06
18660174	18660174	18660174	NP_766812.1 // GenPept // hypothetical protein // NC_004463.1// --- // --- // --- // --- // ---	Rhizobium	NP_766812.1 // blr0172 // hypothetical protein // --- // 100	blr0172	NP_766812.1	6.9691	7.14945	7.066	7.14717	6.91943	6.93732	5.3319	6.43291	5.43307	6.38187	5.56621	7.31957	1.04126	0.216225	0.619886	0.155945	0.669541	0.225333	0.398073	0.0166444
18660175	18660175	18660175	NP_766813.1 // GenPept // hypothetical protein // NC_004463.1// --- // --- // --- // --- // ---	Rhizobium	NP_766813.1 // bsr0173 // hypothetical protein // --- // 100	bsr0173	NP_766813.1	5.80884	6.06587	5.72497	5.8701	5.76025	5.7713	3.23356	4.24633	4.08087	4.72852	4.14516	4.86641	1.05159	0.906099	0.60439	0.0327926	0.429127	0.00251575	0.247761	9.80949e-05
18660176	18660176	18660176	NP_766814.1 // GenPept // hypothetical protein // NC_004463.1// --- // --- // --- // --- // ---	Rhizobium	NP_766814.1 // bll0174 // hypothetical protein // --- // 100	bll0174	NP_766814.1	5.41953	5.66723	5.62085	5.5092	5.77391	5.67737	3.35419	3.78774	3.84795	4.74332	4.22655	5.01904	0.943139	0.427414	0.500113	0.00151159	0.503294	0.00159841	0.266848	1.86901e-05
18660177	18660177	18660177	NP_766815.1 // GenPept // oxidoreductase // NC_004463.1// --- // --- // --- // --- // ---	Rhizobium	NP_766815.1 // bll0175 // oxidoreductase // --- // 100	bll0175	NP_766815.1	6.0524	5.98042	5.9032	6.2762	6.0888	6.21503	3.99969	3.28718	3.73768	3.43141	3.37813	3.31441	0.86126	0.0399312	1.23131	0.0923364	0.141739	9.52796e-08	0.202526	4.58204e-07
18660178	18660178	18660178	NP_766816.1 // GenPept // hypothetical protein // NC_004463.1// --- // --- // --- // --- // ---	Rhizobium	NP_766816.1 // bll0176 // hypothetical protein // --- // 100	bll0176	NP_766816.1	5.24462	5.57076	5.1894	5.1852	5.22026	5.56535	3.97716	4.12487	3.28425	4.32381	3.83167	4.45469	1.00759	0.159242	0.753687	0.15093	0.460024	0.00241043	0.344004	0.000325987
18660179	18660179	18660179	NP_766817.1 // GenPept // hypothetical protein // NC_004463.1// --- // --- // --- // --- // ---	Rhizobium	NP_766817.1 // bll0177 // hypothetical protein // --- // 100	bll0177	NP_766817.1	5.75347	5.92433	5.97609	5.75915	5.52718	5.74641	2.87972	3.34289	3.30386	3.85765	2.96863	3.7652	1.15372	0.544268	0.781867	0.171664	0.225768	1.73602e-05	0.152921	3.04825e-06
18660180	18660180	18660180	NP_766818.1 // GenPept // cobyrinic acid synthase // NC_004463.1// --- // --- // --- // --- // ---	Rhizobium	NP_766818.1 // bll0178 // cobyrinic acid synthase // --- // 100	bll0178	NP_766818.1	7.08677	7.38524	7.09308	7.21333	7.10203	7.08097	4.63834	6.24716	6.05997	6.42819	6.16184	6.61246	1.04387	0.421202	0.593641	0.0820594	0.60237	0.0894302	0.343916	0.00359103
18660181	18660181	18660181	NP_766819.1 // GenPept // acetyltransferase // NC_004463.1// --- // --- // --- // --- // ---	Rhizobium	NP_766819.1 // bll0179 // acetyltransferase // --- // 100	bll0179	NP_766819.1	9.55163	9.27635	9.50943	9.56804	9.57759	9.63015	7.13483	8.03726	7.47284	8.28905	7.79692	8.41921	0.906639	0.17287	0.650635	0.0311367	0.372798	0.00032647	0.26841	4.4208e-05
18660182	18660182	18660182	NP_766820.1 // GenPept // cobalt insertion protein // NC_004463.1// --- // --- // --- // --- // ---	Rhizobium	NP_766820.1 // bll0180 // cobalt insertion protein // --- // 100	bll0180	NP_766820.1	9.26278	8.9674	9.26198	9.50585	9.45393	9.45592	6.50118	7.37108	6.97749	8.16526	7.74367	7.81671	0.811405	0.157294	0.514546	0.00196067	0.338365	7.88311e-05	0.215516	6.19259e-06
18660183	18660183	18660183	NP_766821.1 // GenPept // hypothetical protein // NC_004463.1// --- // --- // --- // --- // ---	Rhizobium	NP_766821.1 // blr0181 // hypothetical protein // --- // 100	blr0181	NP_766821.1	5.6348	5.8649	5.64137	5.67839	5.69557	5.6895	3.53742	2.95285	4.51318	4.51371	3.934	4.62018	1.02093	0.375362	0.620652	0.0918634	0.397257	0.00599279	0.242176	0.000458364
18660184	18660184	18660184	NP_766822.1 // GenPept // citrate synthase // NC_004463.1// --- // --- // --- // --- // ---	Rhizobium	NP_766822.1 // bll0182 // citrate synthase // --- // 100	bll0182	NP_766822.1	5.78455	5.74949	5.86927	5.81895	5.859	5.75583	4.10259	3.26571	2.74622	3.27448	2.20263	3.82364	0.993162	0.357478	1.20686	0.553523	0.152723	0.000265076	0.185617	0.00054818
18660185	18660185	18660185	NP_766823.1 // GenPept // citrate synthase 2 // NC_004463.1// --- // --- // --- // --- // ---	Rhizobium	NP_766823.1 // blr0183 // citrate synthase 2 // --- // 100	blr0183	NP_766823.1	4.08651	4.2785	4.26099	4.52158	4.20995	4.36562	2.69075	2.60874	2.76891	2.64263	1.38332	3.29138	0.894971	0.752403	1.1895	0.553466	0.263047	0.00142799	0.348879	0.00560076
18660186	18660186	18660186	NP_766824.1 // GenPept // DnaJ family molecular chaperone // NC_004463.1// --- // --- // --- // --- // ---	Rhizobium	NP_766824.1 // bll0184 // DnaJ family molecular chaperone // --- // 100	bll0184	NP_766824.1	8.10779	8.52403	8.21399	8.10612	8.08247	8.04251	6.11582	7.68175	6.63871	7.46948	7.57669	7.8787	1.16125	0.14264	0.562711	0.0444916	0.739486	0.246751	0.361021	0.00292185
18660187	18660187	18660187	NP_766825.1 // GenPept // hypothetical protein // NC_004463.1// --- // --- // --- // --- // ---	Rhizobium	NP_766825.1 // bsr0185 // hypothetical protein // --- // 100	bsr0185	NP_766825.1	5.68017	5.57539	5.46176	5.43969	5.34918	5.3426	3.2175	2.37097	2.57084	2.67809	2.23598	3.53847	1.14659	0.330133	0.934492	0.773952	0.169618	5.33177e-05	0.13844	2.43413e-05
18660188	18660188	18660188	NP_766826.1 // GenPept // hypothetical protein // NC_004463.1// --- // --- // --- // --- // ---	Rhizobium	NP_766826.1 // bll0186 // hypothetical protein // --- // 100	bll0186	NP_766826.1	6.61988	6.49362	6.51376	6.56028	6.45368	6.41505	4.0176	3.58242	3.68337	4.81176	4.30255	4.18681	1.04669	0.120563	0.627384	0.00415052	0.242721	2.08965e-06	0.145462	1.93093e-07
18660189	18660189	18660189	NP_766827.1 // GenPept // 3-dehydroquinate synthase // NC_004463.1// --- // --- // --- // --- // ---	Rhizobium	NP_766827.1 // bll0187 // 3-dehydroquinate synthase // --- // 100	bll0187	NP_766827.1	5.92325	6.17419	5.98436	6.01139	5.87414	5.5966	2.28746	3.46694	3.02719	3.92483	2.48103	2.93771	1.14374	0.144457	0.878233	0.652327	0.152528	0.000141201	0.116624	5.5171e-05
18660190	18660190	18660190	NP_766828.1 // GenPept // shikimate kinase // NC_004463.1// --- // --- // --- // --- // ---	Rhizobium	NP_766828.1 // bll0188 // shikimate kinase // --- // 100	bll0188	NP_766828.1	6.87632	7.13258	6.90201	6.9695	6.93382	6.69847	3.99416	4.25923	3.71071	5.02721	3.84907	5.43852	1.07386	0.238914	0.580929	0.063841	0.233961	0.000429774	0.126546	3.7179e-05
18660191	18660191	18660191	NP_766829.1 // GenPept // hypothetical protein // NC_004463.1// --- // --- // --- // --- // ---	Rhizobium	NP_766829.1 // bsr0189 // hypothetical protein // --- // 100	bsr0189	NP_766829.1	6.72614	6.2621	6.64489	6.61262	6.32511	6.60708	2.37673	2.6016	3.45653	2.36705	3.8039	2.86769	1.02604	0.987696	0.869792	0.625739	0.0882628	2.14128e-05	0.0752191	1.33843e-05
18660192	18660192	18660192	NP_766830.1 // GenPept // site-specific integrase/recombinase // NC_004463.1// --- // --- // --- // --- // ---	Rhizobium	NP_766830.1 // blr0190 // site-specific integrase/recombinase // --- // 100	blr0190	NP_766830.1	5.71587	5.70947	5.65619	5.98352	5.77796	5.76685	2.58503	2.78546	2.77785	2.87833	1.85766	3.45272	0.89989	0.0476765	0.990717	0.969122	0.115567	1.52977e-05	0.126944	2.12208e-05
18660193	18660193	18660193	NP_766831.1 // GenPept // acetyl-CoA carboxylase carboxyltransferase subunit alpha // NC_004463.1// --- // --- // --- // --- // ---	Rhizobium	NP_766831.1 // blr0191 // acetyl-CoA carboxylase carboxyltransferase subunit alp	blr0191	NP_766831.1	7.63098	7.63194	7.47409	7.40725	7.4519	7.41435	3.15985	4.94136	4.29857	5.34702	4.42599	5.1567	1.11439	0.0338701	0.557364	0.0796304	0.183273	0.00039324	0.091776	3.65058e-05
18660194	18660194	18660194	NP_766832.1 // GenPept // hypothetical protein // NC_004463.1// --- // --- // --- // --- // ---	Rhizobium	NP_766832.1 // blr0192 // hypothetical protein // --- // 100	blr0192	NP_766832.1	7.70893	7.962	7.64204	8.23214	8.14036	8.2957	4.43533	4.94566	4.49496	6.62188	6.05781	5.78722	0.733845	0.000472538	0.3462	0.000122549	0.238639	1.4079e-05	0.112995	5.83803e-07
18660195	18660195	18660195	NP_766833.1 // GenPept // ABC transporter ATP-binding protein // NC_004463.1// --- // --- // --- // --- // ---	Rhizobium	NP_766833.1 // bll0193 // ABC transporter ATP-binding protein // --- // 100	bll0193	NP_766833.1	4.25213	4.27207	4.33524	3.82575	4.35571	4.45192	1.91149	2.43882	2.03057	1.85001	2.29851	3.02904	1.03577	0.767284	0.831878	0.404448	0.283494	0.000313694	0.223831	9.64049e-05
18660196	18660196	18660196	NP_766834.1 // GenPept // ABC transporter ATP-binding protein // NC_004463.1// --- // --- // --- // --- // ---	Rhizobium	NP_766834.1 // bll0194 // ABC transporter ATP-binding protein // --- // 100	bll0194	NP_766834.1	4.72413	5.03087	4.72652	4.59787	4.69347	4.59172	3.36363	3.12464	3.4988	3.75867	3.54941	3.46357	1.15355	0.048193	0.834202	0.0692464	0.487294	3.29919e-05	0.354007	2.12591e-06
18660197	18660197	18660197	NP_766835.1 // GenPept // ABC transporter permease // NC_004463.1// --- // --- // --- // --- // ---	Rhizobium	NP_766835.1 // bll0195 // ABC transporter permease // --- // 100	bll0195	NP_766835.1	4.20401	4.88502	4.57644	4.47251	4.7522	4.50419	2.53735	2.14508	2.62516	2.79787	1.97691	2.75944	0.999921	0.820678	0.948992	0.782435	0.239004	5.20294e-05	0.230161	4.31669e-05
18660198	18660198	18660198	NP_766836.1 // GenPept // ABC transporter substrate-binding protein // NC_004463.1// --- // --- // --- // --- // ---	Rhizobium	NP_766836.1 // bll0196 // ABC transporter substrate-binding protein // --- // 10	bll0196	NP_766836.1	4.47812	4.3794	4.60636	4.70463	5.05836	5.03607	2.64585	3.18696	3.61648	2.71951	4.15971	2.89759	0.731598	0.0240055	0.927119	0.78579	0.313366	0.00258087	0.395515	0.00875658
18660199	18660199	18660199	NP_766837.1 // GenPept // ABC transporter permease // NC_004463.1// --- // --- // --- // --- // ---	Rhizobium	NP_766837.1 // bll0197 // ABC transporter permease // --- // 100	bll0197	NP_766837.1	5.22484	5.77154	5.55462	5.34556	5.76531	5.58829	3.37834	2.96158	3.34084	2.70218	2.78954	3.4216	0.971094	0.499583	1.19401	0.305383	0.165479	3.85068e-06	0.204464	9.84801e-06
18660200	18660200	18660200	NP_766838.1 // GenPept // amidase // NC_004463.1// --- // --- // --- // --- // ---	Rhizobium	NP_766838.1 // bll0198 // amidase // --- // 100	bll0198	NP_766838.1	4.52008	4.81844	4.76864	4.95127	4.93704	5.15401	2.50298	2.23668	2.11966	2.64217	2.86918	2.97116	0.806982	0.0524128	0.687266	0.00369804	0.219668	1.96619e-07	0.187382	9.02244e-08
18660201	18660201	18660201	NP_766839.1 // GenPept // nitrile hydratase regulator // NC_004463.1// --- // --- // --- // --- // ---	Rhizobium	NP_766839.1 // bll0199 // nitrile hydratase regulator // --- // 100	bll0199	NP_766839.1	5.38833	5.78534	5.49357	5.64489	5.61337	5.84444	4.63902	4.58694	3.43034	5.24605	3.94099	5.82498	0.90822	0.221775	0.580255	0.149618	0.616899	0.194907	0.395848	0.0264984
18660202	18660202	18660202	NP_766840.1 // GenPept // transcriptional regulator // NC_004463.1// --- // --- // --- // --- // ---	Rhizobium	NP_766840.1 // blr0200 // transcriptional regulator // --- // 100	blr0200	NP_766840.1	6.30814	6.24893	6.54517	6.67546	6.33097	6.47709	3.40488	2.77284	3.85687	4.06011	3.9771	4.33181	0.914933	0.149358	0.583118	0.0153393	0.193245	1.3905e-05	0.123061	2.24685e-06
18660203	18660203	18660203	NP_766841.1 // GenPept // hypothetical protein // NC_004463.1// --- // --- // --- // --- // ---	Rhizobium	NP_766841.1 // bsl0201 // hypothetical protein // --- // 100	bsl0201	NP_766841.1	6.00357	5.99647	6.16057	6.21399	6.21218	6.16395	2.51228	2.9879	2.95648	3.42445	3.8255	3.70402	0.906674	0.180901	0.56158	0.000392965	0.171302	1.00832e-07	0.106237	1.53362e-08
18660204	18660204	18660204	NP_766842.1 // GenPept // hypothetical protein // NC_004463.1// --- // --- // --- // --- // ---	Rhizobium	NP_766842.1 // bll0202 // hypothetical protein // --- // 100	bll0202	NP_766842.1	6.52204	6.5094	6.58817	6.70232	6.62232	6.60951	3.73778	3.24772	3.39227	4.07698	4.77024	4.9093	0.929793	0.0836156	0.458104	0.000690926	0.239947	1.00915e-05	0.118207	4.70845e-07
18660205	18660205	18660205	NP_766843.1 // GenPept // hypothetical protein // NC_004463.1// --- // --- // --- // --- // ---	Rhizobium	NP_766843.1 // bll0203 // hypothetical protein // --- // 100	bll0203	NP_766843.1	6.94129	6.77565	6.90097	6.98896	7.04316	7.07973	1.91154	2.19524	2.69221	3.84214	3.41687	4.00135	0.892906	0.0340264	0.356724	9.37743e-05	0.102676	2.49103e-07	0.0410548	1.7558e-08
18660206	18660206	18660206	NP_766844.1 // GenPept // preprotein translocase subunit SecA // NC_004463.1// --- // --- // --- // --- // ---	Rhizobium	NP_766844.1 // bll0204 // preprotein translocase subunit SecA // --- // 100	bll0204	NP_766844.1	8.38479	8.18213	8.27463	8.12007	8.24907	8.25684	5.07303	6.66102	5.05585	7.05219	5.84403	6.81491	1.05182	0.568809	0.509183	0.0676886	0.321239	0.00747748	0.155622	0.000395816
18660207	18660207	18660207	NP_766845.1 // GenPept // hypothetical protein // NC_004463.1// --- // --- // --- // --- // ---	Rhizobium	NP_766845.1 // blr0205 // hypothetical protein // --- // 100	blr0205	NP_766845.1	9.15987	8.77049	9.17472	9.2359	9.21084	9.08675	6.16867	6.08318	6.32939	7.04997	7.36455	7.5743	0.912239	0.312647	0.455065	8.17233e-05	0.277734	2.25253e-06	0.139537	8.08066e-08
18660208	18660208	18660208	NP_766846.1 // GenPept // bifunctional ornithine acetyltransferase/N-acetylglutamate synthase // NC_004463.1// --- // --- // --- // --- // ---	Rhizobium	NP_766846.1 // blr0206 // bifunctional ornithine acetyltransferase/N-acetylgluta	blr0206	NP_766846.1	7.75944	7.11236	7.6413	7.33821	7.24664	7.04453	3.51745	3.43498	3.88768	4.76708	4.0123	5.35038	1.24457	0.180116	0.467633	0.0103414	0.176792	6.31704e-05	0.067405	2.39601e-06
18660209	18660209	18660209	NP_766847.1 // GenPept // NTP pyrophosphohydrolase // NC_004463.1// --- // --- // --- // --- // ---	Rhizobium	NP_766847.1 // blr0207 // NTP pyrophosphohydrolase // --- // 100	blr0207	NP_766847.1	7.53329	7.18145	7.51952	7.29344	7.23858	6.98087	4.66063	5.48302	5.77392	6.04484	5.70631	6.90029	1.18351	0.237233	0.531708	0.0353621	0.516262	0.0294358	0.232361	0.000386635
18660210	18660210	18660210	NP_766848.1 // GenPept // methyltransferase // NC_004463.1// --- // --- // --- // --- // ---	Rhizobium	NP_766848.1 // bll0208 // methyltransferase // --- // 100	bll0208	NP_766848.1	5.41063	5.24977	5.30046	5.28991	5.17314	5.34872	3.65286	3.77021	3.25839	3.87952	3.5702	3.63713	1.03486	0.608608	0.910589	0.353882	0.335649	3.0221e-06	0.295289	1.29642e-06
18660211	18660211	18660211	NP_766849.1 // GenPept // competence protein F // NC_004463.1// --- // --- // --- // --- // ---	Rhizobium	NP_766849.1 // blr0209 // competence protein F // --- // 100	blr0209	NP_766849.1	5.39298	5.48648	5.45559	5.59006	5.49344	5.74713	4.7765	5.30919	4.30886	5.05218	3.82581	5.26782	0.889778	0.214393	1.05915	0.833476	0.53777	0.0470743	0.63868	0.128593
18660212	18660212	18660212	NP_766850.1 // GenPept // glutaredoxin // NC_004463.1// --- // --- // --- // --- // ---	Rhizobium	NP_766850.1 // bsr0210 // glutaredoxin // --- // 100	bsr0210	NP_766850.1	7.5736	7.68092	7.57894	7.65059	7.52172	7.64958	4.74193	6.88326	6.55988	6.97888	7.17214	7.59304	1.0024	0.766853	0.439419	0.0417593	0.779557	0.484304	0.341636	0.0133431
18660213	18660213	18660213	NP_766851.1 // GenPept // amidohydrolase // NC_004463.1// --- // --- // --- // --- // ---	Rhizobium	NP_766851.1 // blr0211 // amidohydrolase // --- // 100	blr0211	NP_766851.1	6.68193	6.46246	6.64237	6.68273	6.67627	6.64621	3.43423	4.38766	3.95238	5.12465	4.09193	5.19166	0.952778	0.309398	0.544126	0.0259661	0.274398	0.000407637	0.157036	3.36027e-05
18660214	18660214	18660214	NP_766852.1 // GenPept // hypothetical protein // NC_004463.1// --- // --- // --- // --- // ---	Rhizobium	NP_766852.1 // blr0212 // hypothetical protein // --- // 100	blr0212	NP_766852.1	7.16822	7.16304	6.94292	7.21196	7.0576	7.25238	5.39895	6.71465	5.65424	6.65117	6.69112	7.26248	0.945241	0.0816476	0.519197	0.0193989	0.809035	0.373356	0.444798	0.00693673
18660215	18660215	18660215	NP_766853.1 // GenPept // hypothetical protein // NC_004463.1// --- // --- // --- // --- // ---	Rhizobium	NP_766853.1 // bll0213 // hypothetical protein // --- // 100	bll0213	NP_766853.1	5.83462	5.77633	5.82198	5.27173	5.37595	5.35473	3.1516	2.12707	3.04355	3.09495	1.71296	2.15733	1.39123	0.0024618	1.36824	0.255564	0.123931	3.80076e-05	0.121843	3.58443e-05
18660216	18660216	18660216	NP_766854.1 // GenPept // 3-demethylubiquinone-9 3-methyltransferase // NC_004463.1// --- // --- // --- // --- // ---	Rhizobium	NP_766854.1 // bll0214 // 3-demethylubiquinone-9 3-methyltransferase // --- // 1	bll0214	NP_766854.1	7.90869	7.69156	7.84173	7.66757	7.57637	7.73003	4.88476	5.35051	4.8602	6.32096	5.87248	6.40223	1.11532	0.105105	0.44543	0.00013625	0.363636	2.76752e-05	0.145373	2.07671e-07
18660217	18660217	18660217	NP_766855.1 // GenPept // hypothetical protein // NC_004463.1// --- // --- // --- // --- // ---	Rhizobium	NP_766855.1 // bll0215 // hypothetical protein // --- // 100	bll0215	NP_766855.1	7.61909	7.44398	7.61398	7.42995	7.20761	7.37736	4.18049	5.48092	4.81912	6.58179	6.17441	6.36258	1.16465	0.0914605	0.342438	0.000629135	0.512146	0.00956152	0.150499	1.16652e-05
18660218	18660218	18660218	NP_766856.1 // GenPept // aspartate kinase // NC_004463.1// --- // --- // --- // --- // ---	Rhizobium	NP_766856.1 // blr0216 // aspartate kinase // --- // 100	blr0216	NP_766856.1	9.60897	9.29319	9.41376	9.19314	9.18067	9.07012	4.11158	4.03939	4.2487	6.40292	5.19677	5.39043	1.22733	0.011007	0.346241	0.000559637	0.0893368	1.50118e-06	0.0252878	5.74575e-08
18660219	18660219	18660219	NP_766857.1 // GenPept // phosphoenolpyruvate-protein phosphotransferase // NC_004463.1// --- // --- // --- // --- // ---	Rhizobium	NP_766857.1 // blr0217 // phosphoenolpyruvate-protein phosphotransferase // ---	blr0217	NP_766857.1	6.76313	6.54847	6.63731	6.17147	6.09135	6.31284	3.29544	2.68894	3.9866	4.52606	4.09107	4.08796	1.37318	0.00355505	0.53168	0.0140564	0.257589	0.000150137	0.0997198	3.13343e-06
18660220	18660220	18660220	NP_766858.1 // GenPept // peptide chain release factor 1 // NC_004463.1// --- // --- // --- // --- // ---	Rhizobium	NP_766858.1 // blr0218 // peptide chain release factor 1 // --- // 100	blr0218	NP_766858.1	6.98011	6.88301	6.85916	6.60807	6.44484	6.64221	2.60462	3.97785	2.68307	4.03404	4.1633	4.56149	1.26646	0.0115448	0.44614	0.00876073	0.201367	0.000132305	0.0708587	3.38951e-06
18660221	18660221	18660221	NP_766859.1 // GenPept // protoporphyrinogen oxidase // NC_004463.1// --- // --- // --- // --- // ---	Rhizobium	NP_766859.1 // blr0219 // protoporphyrinogen oxidase // --- // 100	blr0219	NP_766859.1	5.81372	5.92856	5.79721	5.3487	5.37187	5.50748	4.3134	3.22515	2.2709	2.89633	2.35145	3.49216	1.35343	0.000902135	1.28032	0.478894	0.177263	0.000822414	0.167627	0.000671223
18660222	18660222	18660222	NP_766860.1 // GenPept // hypothetical protein // NC_004463.1// --- // --- // --- // --- // ---	Rhizobium	NP_766860.1 // blr0220 // hypothetical protein // --- // 100	blr0220	NP_766860.1	9.42224	9.57147	9.36875	9.32897	9.29378	9.26788	8.03422	9.25001	8.73007	9.07028	8.60467	9.03821	1.117	0.0330006	0.85089	0.420561	0.761812	0.190466	0.58127	0.0213929
18660223	18660223	18660223	NP_766861.1 // GenPept // hypothetical protein // NC_004463.1// --- // --- // --- // --- // ---	Rhizobium	NP_766861.1 // bll0221 // hypothetical protein // --- // 100	bll0221	NP_766861.1	5.32995	5.49312	5.19427	5.50092	5.44915	5.32578	4.17726	2.03456	3.06425	3.97604	2.9695	3.11081	0.944197	0.69649	0.835031	0.614194	0.237638	0.00307888	0.210649	0.00192219
18660224	18660224	18660224	NP_766862.1 // GenPept // glyoxalase II // NC_004463.1// --- // --- // --- // --- // ---	Rhizobium	NP_766862.1 // blr0222 // glyoxalase II // --- // 100	blr0222	NP_766862.1	8.69324	8.51306	8.62818	8.30544	8.57784	8.33913	4.05588	5.01047	4.4247	6.1782	6.10007	6.67742	1.1493	0.0421302	0.282917	7.37524e-05	0.235059	2.75511e-05	0.0577324	1.60189e-07
18660225	18660225	18660225	NP_766863.1 // GenPept // hypothetical protein // NC_004463.1// --- // --- // --- // --- // ---	Rhizobium	NP_766863.1 // blr0223 // hypothetical protein // --- // 100	blr0223	NP_766863.1	6.33616	6.20898	6.38581	6.2393	6.28509	6.2348	3.87722	5.07278	3.79976	4.70127	4.26764	4.67117	1.04173	0.282623	0.814074	0.366613	0.30643	0.000572193	0.239751	0.000161835
18660226	18660226	18660226	NP_766864.1 // GenPept // hypothetical protein // NC_004463.1// --- // --- // --- // --- // ---	Rhizobium	NP_766864.1 // bll0224 // hypothetical protein // --- // 100	bll0224	NP_766864.1	5.62205	5.97189	5.45266	5.52964	5.50455	5.39625	2.66622	2.28067	3.04222	3.24858	2.97382	3.07872	1.1653	0.252015	0.738498	0.059958	0.192584	2.28787e-06	0.123351	3.6301e-07
18660227	18660227	18660227	NP_766865.1 // GenPept // acetoacetyl CoA reductase // NC_004463.1// --- // --- // --- // --- // ---	Rhizobium	NP_766865.1 // bll0225 // acetoacetyl CoA reductase // --- // 100	bll0225	NP_766865.1	7.85233	7.94549	7.81863	8.20482	8.16244	8.18569	3.15748	4.94943	3.77633	4.68452	3.82377	4.47245	0.805934	0.0181764	0.776024	0.403936	0.0689931	1.4658e-05	0.0664739	1.32341e-05
18660228	18660228	18660228	NP_766866.1 // GenPept // acetyl-CoA acetyltransferase // NC_004463.1// --- // --- // --- // --- // ---	Rhizobium	NP_766866.1 // bll0226 // acetyl-CoA acetyltransferase // --- // 100	bll0226	NP_766866.1	8.52014	8.40982	8.42661	8.85219	8.62375	8.65339	5.77643	6.22307	6.31501	6.93224	6.37024	7.05239	0.834866	0.0149446	0.624115	0.00882695	0.263373	1.03698e-05	0.196506	2.32645e-06
18660229	18660229	18660229	NP_766867.1 // GenPept // hypothetical protein // NC_004463.1// --- // --- // --- // --- // ---	Rhizobium	NP_766867.1 // blr0227 // hypothetical protein // --- // 100	blr0227	NP_766867.1	9.64693	9.49764	9.61882	10.0109	10.0197	10.1446	6.43067	7.69101	6.98083	8.44096	8.33942	8.40074	0.721731	0.00217555	0.389706	0.00084559	0.315407	0.000223135	0.170326	1.04531e-05
18660230	18660230	18660230	NP_766868.1 // GenPept // hypothetical protein // NC_004463.1// --- // --- // --- // --- // ---	Rhizobium	NP_766868.1 // blr0228 // hypothetical protein // --- // 100	blr0228	NP_766868.1	6.43092	6.69308	6.54946	6.7607	6.56315	6.79992	4.6206	4.40032	3.48656	5.118	5.07336	5.52346	0.901391	0.176539	0.476613	0.00469953	0.361069	0.000703807	0.19096	2.45626e-05
18660231	18660231	18660231	NP_766869.2 // GenPept // aminotransferase // NC_004463.1// --- // --- // --- // --- // ---	Rhizobium	NP_766869.2 // bll0229 // aminotransferase // --- // 100	bll0229	NP_766869.2	6.99507	6.72138	6.96334	7.24628	7.39788	7.09421	2.26861	1.89788	1.82717	3.06108	3.07254	2.57289	0.782897	0.00377076	0.534296	0.0008454	0.0492426	7.30414e-09	0.0336003	2.83535e-09
18660232	18660232	18660232	NP_766870.1 // GenPept // esterase // NC_004463.1// --- // --- // --- // --- // ---	Rhizobium	NP_766870.1 // blr0230 // esterase // --- // 100	blr0230	NP_766870.1	5.03265	5.09145	5.04544	5.33364	5.20536	5.16824	3.23831	3.12708	3.31305	4.15481	2.59818	4.23394	0.882234	0.00242455	0.739098	0.284654	0.336007	0.00326869	0.281193	0.00133482
18660233	18660233	18660233	NP_766871.1 // GenPept // hypothetical protein // NC_004463.1// --- // --- // --- // --- // ---	Rhizobium	NP_766871.1 // bsl0231 // hypothetical protein // --- // 100	bsl0231	NP_766871.1	6	6.03017	6.02838	6.44353	6.17948	6.40347	4.59	4.30702	4.66013	5.06403	3.36717	5.56305	0.797098	0.0027067	0.903938	0.769074	0.312643	0.0081149	0.353439	0.0140558
18660234	18660234	18660234	NP_766872.1 // GenPept // hypothetical protein // NC_004463.1// --- // --- // --- // --- // ---	Rhizobium	NP_766872.1 // blr0232 // hypothetical protein // --- // 100	blr0232	NP_766872.1	4.91284	5.24659	4.95644	4.80035	4.91134	4.82325	2.52707	3.15028	3.3569	3.4916	2.96211	3.71556	1.14918	0.0971725	0.76932	0.167469	0.364699	0.000387542	0.24533	3.87327e-05
18660235	18660235	18660235	NP_766873.1 // GenPept // hypothetical protein // NC_004463.1// --- // --- // --- // --- // ---	Rhizobium	NP_766873.1 // bll0233 // hypothetical protein // --- // 100	bll0233	NP_766873.1	6.09714	5.94077	5.97043	5.9766	6.23523	6.09613	3.89269	5.08255	4.93112	5.58531	5.20874	5.77448	0.931649	0.100596	0.54059	0.0171551	0.669053	0.085916	0.387609	0.00171559
18660236	18660236	18660236	NP_766874.1 // GenPept // hypothetical protein // NC_004463.1// --- // --- // --- // --- // ---	Rhizobium	NP_766874.1 // bll0234 // hypothetical protein // --- // 100	bll0234	NP_766874.1	5.71333	5.48461	5.62488	5.48087	5.51111	5.47123	4.04629	3.78146	3.17744	4.16414	3.34091	2.90947	1.08886	0.101181	1.14623	0.556713	0.247203	0.000237773	0.260759	0.000309171
18660237	18660237	18660237	NP_766875.1 // GenPept // hypothetical protein // NC_004463.1// --- // --- // --- // --- // ---	Rhizobium	NP_766875.1 // bll0235 // hypothetical protein // --- // 100	bll0235	NP_766875.1	6.76698	6.58923	6.67857	6.45715	6.45284	6.43863	4.84343	4.90249	4.48862	5.95699	5.81071	6.057	1.17326	0.185764	0.436266	4.71126e-06	0.70321	0.00177577	0.261809	1.17355e-07
18660238	18660238	18660238	NP_766876.1 // GenPept // cysteine synthase/cystathionine beta-synthase family protein // NC_004463.1// --- // --- // --- // --- // ---	Rhizobium	NP_766876.1 // bll0236 // cysteine synthase/cystathionine beta-synthase family p	bll0236	NP_766876.1	5.62606	5.40888	5.65462	5.32722	5.28491	5.37439	3.89443	3.55094	3.93219	4.95336	4.74325	4.02991	1.17934	0.00267839	0.581162	0.007956	0.593232	0.00967711	0.293073	4.61533e-05
18660239	18660239	18660239	NP_766877.1 // GenPept // transcriptional regulator // NC_004463.1// --- // --- // --- // --- // ---	Rhizobium	NP_766877.1 // blr0237 // transcriptional regulator // --- // 100	blr0237	NP_766877.1	4.08994	4.74727	4.36142	4.58886	4.26412	4.61904	3.04215	2.638	2.13993	3.83928	2.86637	2.20829	0.94973	0.603429	0.776675	0.403485	0.34884	0.00626088	0.288602	0.00248864
18660240	18660240	18660240	NP_766878.1 // GenPept // oxidoreductase // NC_004463.1// --- // --- // --- // --- // ---	Rhizobium	NP_766878.1 // blr0238 // oxidoreductase // --- // 100	blr0238	NP_766878.1	4.54974	4.22951	4.63466	4.43101	4.2682	4.25865	1.86835	1.2393	1.98789	2.11699	1.39564	2.38209	1.11737	0.277107	0.831393	0.372598	0.195551	3.21338e-05	0.146321	9.64497e-06
18660241	18660241	18660241	NP_766879.1 // GenPept // citrate-proton symporter // NC_004463.1// --- // --- // --- // --- // ---	Rhizobium	NP_766879.1 // blr0239 // citrate-proton symporter // --- // 100	blr0239	NP_766879.1	4.85181	4.85452	4.84088	4.52535	5.13859	4.75248	1.77453	2.58372	2.13076	2.05064	1.55557	2.6274	1.01473	0.947279	1.06078	0.785409	0.150976	1.82013e-05	0.155386	2.0373e-05
18660242	18660242	18660242	NP_766880.1 // GenPept // transcriptional regulator // NC_004463.1// --- // --- // --- // --- // ---	Rhizobium	NP_766880.1 // bll0240 // transcriptional regulator // --- // 100	bll0240	NP_766880.1	5.62948	5.48799	5.96332	5.74352	5.85113	5.36757	3.12869	2.42379	3.60521	3.25796	3.27995	3.54457	1.02746	0.662876	0.807611	0.317989	0.204016	4.6843e-05	0.160313	1.67587e-05
18660243	18660243	18660243	NP_766881.1 // GenPept // 1-aminocyclopropane-1-carboxylate deaminase // NC_004463.1// --- // --- // --- // --- // ---	Rhizobium	NP_766881.1 // blr0241 // 1-aminocyclopropane-1-carboxylate deaminase // --- //	blr0241	NP_766881.1	8.40201	7.39145	8.21321	6.69008	6.81215	5.84227	6.93974	8.32661	7.55148	8.5512	8.42867	8.55475	2.94115	0.0216861	0.533812	0.0629215	4.17962	0.00116634	0.759815	0.372515
18660244	18660244	18660244	NP_766882.1 // GenPept // ATP-dependent DNA helicase // NC_004463.1// --- // --- // --- // --- // ---	Rhizobium	NP_766882.1 // bll0242 // ATP-dependent DNA helicase // --- // 100	bll0242	NP_766882.1	6.53008	6.83919	6.56953	6.21216	6.29563	6.18212	2.28575	3.35291	2.56181	4.39595	3.56002	3.65347	1.33993	0.0263654	0.454918	0.00555454	0.19477	5.20435e-05	0.0663953	1.20246e-06
18660245	18660245	18660245	NP_766883.1 // GenPept // hypothetical protein // NC_004463.1// --- // --- // --- // --- // ---	Rhizobium	NP_766883.1 // bll0243 // hypothetical protein // --- // 100	bll0243	NP_766883.1	6.40321	6.68887	6.4664	6.4555	6.57038	6.60481	4.09902	4.2725	3.89342	3.85585	3.88839	4.94947	0.986103	0.791195	0.905682	0.616583	0.201336	2.99885e-05	0.185413	2.07972e-05
18660246	18660246	18660246	NP_766884.1 // GenPept // homoserine O-succinyltransferase // NC_004463.1// --- // --- // --- // --- // ---	Rhizobium	NP_766884.1 // bll0244 // homoserine O-succinyltransferase // --- // 100	bll0244	NP_766884.1	4.91061	5.53338	5.21964	5.36522	5.50625	5.30735	2.20922	2.90407	2.58012	1.6053	2.6014	2.33799	0.900102	0.452706	1.30397	0.219089	0.107964	3.66043e-06	0.158578	1.5117e-05
18660247	18660247	18660247	NP_766885.1 // GenPept // O-acetylhomoserine sulfhydrylase // NC_004463.1// --- // --- // --- // --- // ---	Rhizobium	NP_766885.1 // bll0245 // O-acetylhomoserine sulfhydrylase // --- // 100	bll0245	NP_766885.1	6.54858	6.94776	6.55669	6.78439	6.77915	6.96635	2.58375	2.86931	2.60877	4.06865	4.62459	4.01823	0.90172	0.205496	0.341538	2.92776e-05	0.164238	5.83782e-07	0.0626272	2.065e-08
18660248	18660248	18660248	NP_766886.1 // GenPept // amidase // NC_004463.1// --- // --- // --- // --- // ---	Rhizobium	NP_766886.1 // bll0246 // amidase // --- // 100	bll0246	NP_766886.1	8.15586	7.8692	8.02373	7.98436	8.08515	8.14452	4.17194	4.36298	3.61887	4.38959	3.36208	4.96387	0.9647	0.482346	0.878279	0.629237	0.0701779	6.93425e-06	0.0640348	5.37601e-06
18660249	18660249	18660249	NP_766887.1 // GenPept // hypothetical protein // NC_004463.1// --- // --- // --- // --- // ---	Rhizobium	NP_766887.1 // bsr0247 // hypothetical protein // --- // 100	bsr0247	NP_766887.1	3.56528	4.51104	3.8732	3.78785	3.73257	3.44663	1.74406	1.57039	1.89292	1.70867	1.21297	1.46791	1.29691	0.326677	1.20799	0.294105	0.218772	1.80856e-05	0.210606	1.50731e-05
18660250	18660250	18660250	NP_766888.1 // GenPept // hypothetical protein // NC_004463.1// --- // --- // --- // --- // ---	Rhizobium	NP_766888.1 // blr0248 // hypothetical protein // --- // 100	blr0248	NP_766888.1	3.84743	4.01418	3.93444	3.91277	3.9729	4.13191	2.52227	3.2236	2.87272	2.94739	3.52068	3.44922	0.949191	0.996989	0.740774	0.0625035	0.615529	0.00810296	0.479916	0.000735492
18660251	18660251	18660251	NP_766889.1 // GenPept // hypothetical protein // NC_004463.1// --- // --- // --- // --- // ---	Rhizobium	NP_766889.1 // blr0249 // hypothetical protein // --- // 100	blr0249	NP_766889.1	4.62489	4.68115	4.40242	4.9898	4.83455	4.72935	2.82407	2.9618	3.20044	2.58356	2.0323	2.40659	0.823134	0.0235792	1.5742	0.00352851	0.175505	2.77098e-07	0.335864	9.76897e-06
18660252	18660252	18660252	NP_766890.1 // GenPept // oxidoreductase // NC_004463.1// --- // --- // --- // --- // ---	Rhizobium	NP_766890.1 // bll0250 // oxidoreductase // --- // 100	bll0250	NP_766890.1	4.28439	4.89989	4.75297	4.73902	4.62895	4.47679	2.65783	2.83682	2.71011	3.0923	2.49824	4.00051	1.03515	0.479238	0.725932	0.21355	0.374256	0.0032242	0.26594	0.000517397
18660253	18660253	18660253	NP_766891.1 // GenPept // efflux protein // NC_004463.1// --- // --- // --- // --- // ---	Rhizobium	NP_766891.1 // bll0251 // efflux protein // --- // 100	bll0251	NP_766891.1	4.1799	4.44731	4.20081	4.35988	3.93661	4.2148	2.39907	2.83511	2.43292	2.40052	1.81783	2.50322	1.07197	0.770929	1.24416	0.17126	0.262446	1.5726e-05	0.303485	3.64337e-05
18660254	18660254	18660254	NP_766892.1 // GenPept // transcriptional regulator // NC_004463.1// --- // --- // --- // --- // ---	Rhizobium	NP_766892.1 // blr0252 // transcriptional regulator // --- // 100	blr0252	NP_766892.1	4.85168	4.82336	4.92941	4.60037	4.87615	4.61023	2.11883	2.63688	1.71315	2.79117	1.63046	1.59778	1.12311	0.824533	1.10943	0.673402	0.155059	4.99911e-05	0.152633	4.7058e-05
18660255	18660255	18660255	NP_766893.2 // GenPept // hypothetical protein // NC_004463.1// --- // --- // --- // --- // ---	Rhizobium	NP_766893.2 // blr0253 // hypothetical protein // --- // 100	blr0253	NP_766893.2	6.36282	6.06104	6.45179	6.24474	6.36762	5.97392	2.86826	2.52699	2.9164	3.65724	2.81137	3.57676	1.06933	0.252557	0.669936	0.0426357	0.138988	2.33959e-06	0.0870913	4.57061e-07
18660256	18660256	18660256	NP_766894.1 // GenPept // hypothetical protein // NC_004463.1// --- // --- // --- // --- // ---	Rhizobium	NP_766894.1 // bll0254 // hypothetical protein // --- // 100	bll0254	NP_766894.1	6.23901	6.26071	6.49717	6.54859	6.47959	6.50165	3.5884	4.50007	3.89678	4.31207	4.19718	3.80693	0.886927	0.110033	0.926389	0.638805	0.188868	5.36162e-06	0.197892	6.63657e-06
18660257	18660257	18660257	NP_766895.1 // GenPept // hypothetical protein // NC_004463.1// --- // --- // --- // --- // ---	Rhizobium	NP_766895.1 // bsl0255 // hypothetical protein // --- // 100	bsl0255	NP_766895.1	4.70622	4.87511	4.98788	4.89058	4.7583	4.65465	3.2827	3.12092	3.53779	3.38891	3.31005	4.16044	1.06432	0.496527	0.808885	0.207688	0.451237	0.000882291	0.343266	0.000123277
18660258	18660258	18660258	NP_766896.1 // GenPept // transcriptional regulator // NC_004463.1// --- // --- // --- // --- // ---	Rhizobium	NP_766896.1 // bll0256 // transcriptional regulator // --- // 100	bll0256	NP_766896.1	4.62364	4.7264	4.67563	4.73355	4.82498	4.7841	2.4634	1.68441	2.78974	2.88341	1.55982	3.80696	0.929465	0.150099	0.738389	0.421868	0.244717	0.00436296	0.194426	0.0018232
18660259	18660259	18660259	NP_766897.1 // GenPept // two-component sensor histidine kinase // NC_004463.1// --- // --- // --- // --- // ---	Rhizobium	NP_766897.1 // blr0257 // two-component sensor histidine kinase // --- // 100	blr0257	NP_766897.1	6.10668	6.42044	6.12695	6.36778	5.92785	6.11691	2.70203	2.8681	3.05302	3.28664	2.16517	3.30108	1.05444	0.922509	0.970469	0.888439	0.107329	4.82397e-06	0.0985066	3.62835e-06
18660260	18660260	18660260	NP_766898.1 // GenPept // two-component response regulator // NC_004463.1// --- // --- // --- // --- // ---	Rhizobium	NP_766898.1 // blr0258 // two-component response regulator // --- // 100	blr0258	NP_766898.1	6.81302	6.80872	6.72402	6.73256	6.68946	6.82079	4.84817	5.01076	4.49031	4.87346	4.80453	5.65394	1.02374	0.480695	0.796876	0.181401	0.321534	8.26734e-05	0.250201	1.9589e-05
18660261	18660261	18660261	NP_766899.1 // GenPept // two-component response regulator // NC_004463.1// --- // --- // --- // --- // ---	Rhizobium	NP_766899.1 // blr0259 // two-component response regulator // --- // 100	blr0259	NP_766899.1	4.99553	5.22526	4.70685	4.85021	4.58781	4.73925	3.2895	3.02603	2.92734	4.15394	3.51528	3.81664	1.19879	0.636086	0.595568	0.00462681	0.53695	0.0016141	0.268888	9.48527e-06
18660262	18660262	18660262	NP_766900.1 // GenPept // hypothetical protein // NC_004463.1// --- // --- // --- // --- // ---	Rhizobium	NP_766900.1 // blr0260 // hypothetical protein // --- // 100	blr0260	NP_766900.1	3.85823	4.02404	4.18085	3.7014	3.90098	3.76956	2.67214	2.99001	2.63894	2.88479	2.42109	2.06617	1.17609	0.162232	1.23943	0.161959	0.39686	0.000163621	0.419282	0.000248705
18660263	18660263	18660263	NP_766901.1 // GenPept // hypothetical protein // NC_004463.1// --- // --- // --- // --- // ---	Rhizobium	NP_766901.1 // blr0261 // hypothetical protein // --- // 100	blr0261	NP_766901.1	5.28206	4.95041	4.96356	5.24248	5.0808	5.20907	3.46149	2.72579	2.87481	3.3471	3.96572	3.98439	0.929525	0.999991	0.596652	0.0126228	0.375864	0.000301742	0.242382	2.22132e-05
18660264	18660264	18660264	NP_766902.1 // GenPept // transcriptional regulator // NC_004463.1// --- // --- // --- // --- // ---	Rhizobium	NP_766902.1 // blr0262 // transcriptional regulator // --- // 100	blr0262	NP_766902.1	4.757	5.1654	5.07437	5.01555	4.94214	4.96247	2.70306	2.12607	1.88899	2.05553	2.4622	2.93923	1.02496	0.950421	0.843071	0.37828	0.178286	1.32232e-05	0.14767	6.10235e-06
18660265	18660265	18660265	NP_766903.1 // GenPept // ACP S-malonyltransferase // NC_004463.1// --- // --- // --- // --- // ---	Rhizobium	NP_766903.1 // bll0263 // ACP S-malonyltransferase // --- // 100	bll0263	NP_766903.1	4.51696	4.5971	4.6421	4.70335	4.43453	4.59486	2.04582	1.82906	2.53831	1.88286	1.87975	2.29956	1.00315	0.622598	1.08448	0.551608	0.169945	8.31305e-07	0.183308	1.16276e-06
18660266	18660266	18660266	NP_766904.1 // GenPept // malonate decarboxylase subunit // NC_004463.1// --- // --- // --- // --- // ---	Rhizobium	NP_766904.1 // bll0264 // malonate decarboxylase subunit // --- // 100	bll0264	NP_766904.1	3.56996	4.48824	4.31682	3.27366	3.97068	3.51747	2.4296	1.58687	1.96046	2.23002	1.78447	1.83511	1.47413	0.293895	1.02986	0.896651	0.321434	0.000850845	0.228031	0.000147046
18660267	18660267	18660267	NP_766905.1 // GenPept // 2-(5''-triphosphoribosyl)-3'-dephosphocoenzyme-A synthase // NC_004463.1// --- // --- // --- // --- // ---	Rhizobium	NP_766905.1 // bll0265 // 2-(5''-triphosphoribosyl)-3'-dephosphocoenzyme-A synth	bll0265	NP_766905.1	3.70865	3.97447	3.71669	3.63807	3.91027	3.53414	2.1247	1.42353	2.33862	1.47482	1.99861	2.79835	1.07348	0.438308	0.914896	0.723238	0.329062	0.00179086	0.279776	0.000770073
18660268	18660268	18660268	NP_766906.1 // GenPept // phosphoribosyl-dephospho-CoA transferase // NC_004463.1// --- // --- // --- // --- // ---	Rhizobium	NP_766906.1 // bll0266 // phosphoribosyl-dephospho-CoA transferase // --- // 100	bll0266	NP_766906.1	4.29231	4.54605	4.53696	4.71693	4.34972	4.67535	3.88509	3.83144	3.24688	3.24814	4.50719	3.68799	0.915972	0.398733	0.895039	0.625087	0.587955	0.0409688	0.57277	0.0339862
18660269	18660269	18660269	NP_766907.1 // GenPept // malonate decarboxylase subunit gamma // NC_004463.1// --- // --- // --- // --- // ---	Rhizobium	NP_766907.1 // bll0267 // malonate decarboxylase subunit gamma // --- // 100	bll0267	NP_766907.1	4.747	4.85822	4.71391	4.28263	4.52038	4.46843	3.01146	2.93115	3.00546	2.98523	2.4457	3.2563	1.27191	0.0697748	1.06212	0.641349	0.346741	2.79986e-05	0.289102	8.70338e-06
18660270	18660270	18660270	NP_766908.1 // GenPept // malonate decarboxylase subunit beta // NC_004463.1// --- // --- // --- // --- // ---	Rhizobium	NP_766908.1 // bll0268 // malonate decarboxylase subunit beta // --- // 100	bll0268	NP_766908.1	4.94248	4.91579	4.62912	4.74747	4.66206	4.92402	3.31184	2.83498	2.56081	2.40073	2.89313	2.6598	1.03809	0.359726	1.1903	0.255917	0.228991	6.54448e-06	0.263051	1.36628e-05
18660271	18660271	18660271	NP_766909.1 // GenPept // malonate decarboxylase subunit delta // NC_004463.1// --- // --- // --- // --- // ---	Rhizobium	NP_766909.1 // bll0269 // malonate decarboxylase subunit delta // --- // 100	bll0269	NP_766909.1	4.86075	5.36303	5.077	4.87738	5.04181	5.26661	3.83384	3.2366	3.65361	3.27223	3.71018	3.71752	1.03111	0.628244	1.00559	0.970167	0.354709	9.46604e-05	0.34734	8.21878e-05
18660272	18660272	18660272	NP_766910.1 // GenPept // malonate decarboxylase subunit alpha // NC_004463.1// --- // --- // --- // --- // ---	Rhizobium	NP_766910.1 // bll0270 // malonate decarboxylase subunit alpha // --- // 100	bll0270	NP_766910.1	4.58902	4.71707	4.67151	4.62568	4.56497	4.62247	2.48622	2.89536	2.79574	2.26022	2.75555	2.87126	1.03924	0.47455	1.06937	0.56536	0.254305	1.84242e-06	0.261806	2.17004e-06
18660273	18660273	18660273	NP_766911.1 // GenPept // hypothetical protein // NC_004463.1// --- // --- // --- // --- // ---	Rhizobium	NP_766911.1 // bll0271 // hypothetical protein // --- // 100	bll0271	NP_766911.1	4.15842	4.86429	4.43754	3.97493	4.52543	4.0337	2.09575	2.58149	2.07034	2.43995	1.98553	1.86888	1.24524	0.438659	1.1104	0.570697	0.236531	3.855e-05	0.212045	2.26615e-05
18660274	18660274	18660274	NP_766912.1 // GenPept // hypothetical protein // NC_004463.1// --- // --- // --- // --- // ---	Rhizobium	NP_766912.1 // bll0272 // hypothetical protein // --- // 100	bll0272	NP_766912.1	4.27415	4.21136	4.29424	4.32319	4.6118	4.24332	3.30682	3.12351	2.80253	2.9722	3.45456	2.84167	0.906718	0.551233	0.991818	0.950879	0.4052	0.000114224	0.440649	0.000223603
18660275	18660275	18660275	NP_766913.1 // GenPept // hypothetical protein // NC_004463.1// --- // --- // --- // --- // ---	Rhizobium	NP_766913.1 // bsl0273 // hypothetical protein // --- // 100	bsl0273	NP_766913.1	3.33742	4.18686	3.60598	3.00766	3.42304	2.95889	2.19313	2.20975	1.93618	2.27774	1.9174	1.80004	1.52565	0.143307	1.08269	0.64259	0.45645	0.00142745	0.330548	0.000149866
18660276	18660276	18660276	NP_766914.1 // GenPept // hypothetical protein // NC_004463.1// --- // --- // --- // --- // ---	Rhizobium	NP_766914.1 // blr0274 // hypothetical protein // --- // 100	blr0274	NP_766914.1	5.53169	5.48642	5.72845	5.70774	5.76409	5.56947	4.87628	4.58425	4.44683	4.52254	4.62551	5.61389	0.935194	0.127791	0.820823	0.322433	0.590584	0.0227441	0.518928	0.00803597
18660277	18660277	18660277	NP_766915.1 // GenPept // hypothetical protein // NC_004463.1// --- // --- // --- // --- // ---	Rhizobium	NP_766915.1 // bll0275 // hypothetical protein // --- // 100	bll0275	NP_766915.1	5.34321	5.27523	5.40372	5.42278	5.26128	5.1351	3.48593	3.84567	4.16555	3.58424	4.55171	4.47838	1.04522	0.369404	0.772499	0.201989	0.476888	0.0040201	0.351515	0.000492783
18660278	18660278	18660278	NP_766916.1 // GenPept // hypothetical protein // NC_004463.1// --- // --- // --- // --- // ---	Rhizobium	NP_766916.1 // blr0276 // hypothetical protein // --- // 100	blr0276	NP_766916.1	4.62951	4.85124	4.58573	4.57966	4.48731	4.87315	2.54825	2.30148	2.69239	2.44765	2.23236	3.10942	1.02621	0.300331	0.944457	0.725753	0.241446	1.79871e-05	0.221474	1.16323e-05
18660279	18660279	18660279	NP_766917.1 // GenPept // AcrB/AcrD/AcrF family protein // NC_004463.1// --- // --- // --- // --- // ---	Rhizobium	NP_766917.1 // blr0277 // AcrB/AcrD/AcrF family protein // --- // 100	blr0277	NP_766917.1	4.3875	5.08283	4.59399	4.49266	4.94562	4.2697	2.11132	2.30965	1.93913	3.06339	1.91794	3.31467	1.0875	0.866785	0.639358	0.121892	0.286381	0.00129439	0.168629	0.000126484
18660280	18660280	18660280	NP_766918.1 // GenPept // hypothetical protein // NC_004463.1// --- // --- // --- // --- // ---	Rhizobium	NP_766918.1 // blr0278 // hypothetical protein // --- // 100	blr0278	NP_766918.1	4.08827	4.42849	4.25547	4.35514	3.80722	4.30157	3.28213	2.98129	3.86808	3.46659	2.85206	3.39411	1.06382	0.353171	1.10158	0.618753	0.529588	0.0093521	0.543277	0.0114571
18660281	18660281	18660281	NP_766919.1 // GenPept // two-component hybrid sensor and regulator // NC_004463.1// --- // --- // --- // --- // ---	Rhizobium	NP_766919.1 // blr0279 // two-component hybrid sensor and regulator // --- // 10	blr0279	NP_766919.1	3.74101	4.11779	3.95913	3.51267	3.87965	3.146	2.20176	2.3592	1.95888	2.33047	2.34451	1.89143	1.323	0.206262	0.989296	0.944199	0.399434	0.00027176	0.294016	3.61116e-05
18660282	18660282	18660282	NP_766920.1 // GenPept // formate dehydrogenase subunit alpha // NC_004463.1// --- // --- // --- // --- // ---	Rhizobium	NP_766920.1 // bll0280 // formate dehydrogenase subunit alpha // --- // 100	bll0280	NP_766920.1	4.51728	4.73571	4.53558	4.30922	4.43807	4.28743	1.96506	2.03738	2.15913	2.18577	1.77331	2.70026	1.19183	0.239265	0.891353	0.436806	0.229232	5.96541e-06	0.171665	1.53173e-06
18660283	18660283	18660283	NP_766921.1 // GenPept // oxalate decarboxylase // NC_004463.1// --- // --- // --- // --- // ---	Rhizobium	NP_766921.1 // blr0281 // oxalate decarboxylase // --- // 100	blr0281	NP_766921.1	4.73246	4.95523	4.64078	4.63624	4.83707	4.63378	2.62305	3.06532	2.61581	3.09097	2.16213	3.12119	1.05462	0.395773	0.983932	0.930378	0.265921	7.83611e-05	0.248601	5.5067e-05
18660284	18660284	18660284	NP_766922.1 // GenPept // quinol oxidase subunit II transmembrane protein // NC_004463.1// --- // --- // --- // --- // ---	Rhizobium	NP_766922.1 // bll0282 // quinol oxidase subunit II transmembrane protein // ---	bll0282	NP_766922.1	5.0016	5.30839	5.43293	4.82587	5.32173	4.84722	3.62245	3.73617	3.09437	3.4842	3.43383	3.638	1.18242	0.308157	0.976467	0.872163	0.35859	9.64611e-05	0.294572	2.74651e-05
18660285	18660285	18660285	NP_766923.1 // GenPept // quinol oxidase subunit I transmembrane protein // NC_004463.1// --- // --- // --- // --- // ---	Rhizobium	NP_766923.1 // bll0283 // quinol oxidase subunit I transmembrane protein // ---	bll0283	NP_766923.1	3.83283	4.25995	3.77554	3.86912	4.29068	3.65964	1.23641	1.38117	1.09557	1.2477	1.10578	1.28814	1.00602	0.912127	1.01667	0.900039	0.151151	4.22577e-07	0.151944	4.31756e-07
18660286	18660286	18660286	NP_766924.1 // GenPept // malate:quinone oxidoreductase // NC_004463.1// --- // --- // --- // --- // ---	Rhizobium	NP_766924.1 // bll0284 // malate:quinone oxidoreductase // --- // 100	bll0284	NP_766924.1	4.21228	4.33196	4.64108	4.53211	4.53666	4.77223	2.81941	3.28236	2.76699	2.99489	2.86871	2.6638	0.863652	0.419816	1.08206	0.525358	0.292965	6.62829e-06	0.368861	3.0774e-05
18660287	18660287	18660287	NP_766925.1 // GenPept // hypothetical protein // NC_004463.1// --- // --- // --- // --- // ---	Rhizobium	NP_766925.1 // bll0285 // hypothetical protein // --- // 100	bll0285	NP_766925.1	4.29523	4.69434	4.38608	4.22595	4.32509	4.44004	2.86574	2.40433	3.08495	2.1626	2.85184	3.07739	1.09874	0.628217	1.06269	0.743722	0.322399	0.000232595	0.313482	0.00019687
18660288	18660288	18660288	NP_766926.2 // GenPept // fumarate hydratase // NC_004463.1// --- // --- // --- // --- // ---	Rhizobium	NP_766926.2 // bll0286 // fumarate hydratase // --- // 100	bll0286	NP_766926.2	4.45492	4.85627	4.53731	4.87334	4.84733	4.65728	2.17997	3.49179	2.10664	2.12556	3.16811	2.04465	0.889433	0.240396	1.10703	0.735968	0.196617	0.000518882	0.245984	0.00132755
18660289	18660289	18660289	NP_766927.1 // GenPept // hypothetical protein // NC_004463.1// --- // --- // --- // --- // ---	Rhizobium	NP_766927.1 // bll0287 // hypothetical protein // --- // 100	bll0287	NP_766927.1	3.70409	3.81217	3.67088	3.50229	3.33439	3.14207	2.1566	1.79427	1.98507	2.45629	1.84862	2.50086	1.31639	0.121621	0.817936	0.154115	0.480411	0.000432968	0.297219	1.2405e-05
18660290	18660290	18660290	NP_766928.1 // GenPept // formate dehydrogenase accessory protein // NC_004463.1// --- // --- // --- // --- // ---	Rhizobium	NP_766928.1 // bll0288 // formate dehydrogenase accessory protein // --- // 100	bll0288	NP_766928.1	3.98431	4.66308	4.1375	4.31878	4.48477	4.034	2.5632	2.87675	2.85319	3.12487	2.54764	2.67994	1.00059	0.534352	0.986388	0.931802	0.354772	0.000156086	0.354228	0.0001545
18660291	18660291	18660291	NP_766929.1 // GenPept // hypothetical protein // NC_004463.1// --- // --- // --- // --- // ---	Rhizobium	NP_766929.1 // bll0289 // hypothetical protein // --- // 100	bll0289	NP_766929.1	3.60156	3.82695	3.98262	3.78339	3.84613	3.46154	2.31089	2.18479	2.23732	2.28942	2.43352	2.15166	1.07588	0.395841	0.967811	0.728198	0.377491	5.04313e-06	0.339298	2.29588e-06
18660292	18660292	18660292	NP_766930.1 // GenPept // hypothetical protein // NC_004463.1// --- // --- // --- // --- // ---	Rhizobium	NP_766930.1 // bll0290 // hypothetical protein // --- // 100	bll0290	NP_766930.1	5.35914	5.41823	5.36426	5.85102	5.54892	5.53714	4.09758	3.8708	4.90659	4.65946	4.50108	4.48975	0.827954	0.00405897	0.835995	0.308056	0.467944	0.00172206	0.470124	0.00178686
18660293	18660293	18660293	NP_766931.1 // GenPept // cytochrome B561 // NC_004463.1// --- // --- // --- // --- // ---	Rhizobium	NP_766931.1 // bll0291 // cytochrome B561 // --- // 100	bll0291	NP_766931.1	3.91871	4.47518	4.38113	3.82968	4.2701	4.16689	2.19635	2.42033	3.21895	3.68466	1.90963	3.1834	1.1307	0.913502	0.804395	0.513868	0.446584	0.0352712	0.319422	0.00717431
18660294	18660294	18660294	NP_766932.1 // GenPept // sulfur regulated plasmid-encoded protein // NC_004463.1// --- // --- // --- // --- // ---	Rhizobium	NP_766932.1 // bll0292 // sulfur regulated plasmid-encoded protein // --- // 100	bll0292	NP_766932.1	3.16676	3.06266	3.16839	3.20563	3.25646	3.3997	1.62963	1.88419	1.87712	1.98412	1.33325	1.50883	0.897398	0.505755	1.13938	0.265292	0.312401	5.18322e-06	0.396222	2.81969e-05
18660295	18660295	18660295	NP_766933.1 // GenPept // oxidoreductase // NC_004463.1// --- // --- // --- // --- // ---	Rhizobium	NP_766933.1 // blr0293 // oxidoreductase // --- // 100	blr0293	NP_766933.1	4.49169	4.7738	4.44632	4.29061	4.86861	4.5707	3.6368	3.38037	3.0471	3.82374	2.59437	3.84188	0.987675	0.400216	0.955785	0.854681	0.448555	0.0100288	0.43052	0.00778757
18660296	18660296	18660296	NP_766934.1 // GenPept // transcriptional regulator // NC_004463.1// --- // --- // --- // --- // ---	Rhizobium	NP_766934.1 // blr0294 // transcriptional regulator // --- // 100	blr0294	NP_766934.1	5.18038	5.31929	5.14907	5.10029	4.93397	4.9954	2.80186	3.52618	3.96494	3.60959	2.75606	3.58866	1.15399	0.312018	1.08139	0.729758	0.309544	0.000676089	0.290125	0.000476868
18660297	18660297	18660297	NP_766935.1 // GenPept // transcriptional regulator // NC_004463.1// --- // --- // --- // --- // ---	Rhizobium	NP_766935.1 // bll0295 // transcriptional regulator // --- // 100	bll0295	NP_766935.1	4.14692	4.68564	4.05145	3.98535	4.06741	4.11618	2.59635	2.53967	2.2589	2.7279	2.34365	4.05967	1.20193	0.788861	0.669532	0.186949	0.49566	0.0355344	0.281323	0.0018438
18660298	18660298	18660298	NP_766936.1 // GenPept // hypothetical protein // NC_004463.1// --- // --- // --- // --- // ---	Rhizobium	NP_766936.1 // bsl0296 // hypothetical protein // --- // 100	bsl0296	NP_766936.1	4.34695	4.63808	4.58668	4.71532	4.84577	4.84887	3.59846	3.32943	3.58515	3.14598	3.17102	2.6858	0.826294	0.237665	1.41756	0.00866599	0.2867	1.7107e-06	0.493269	0.000113563
18660299	18660299	18660299	NP_766937.1 // GenPept // hypothetical protein // NC_004463.1// --- // --- // --- // --- // ---	Rhizobium	NP_766937.1 // blr0297 // hypothetical protein // --- // 100	blr0297	NP_766937.1	4.53956	4.62505	4.70081	4.61899	4.52598	4.54535	1.67798	2.62619	2.33615	2.72274	2.30325	2.63617	1.04197	0.13733	0.789709	0.162457	0.248379	1.74073e-05	0.188369	4.50965e-06
18660300	18660300	18660300	NP_766938.1 // GenPept // hypothetical protein // NC_004463.1// --- // --- // --- // --- // ---	Rhizobium	NP_766938.1 // blr0298 // hypothetical protein // --- // 100	blr0298	NP_766938.1	3.70705	4.27137	3.87384	3.90891	3.73339	3.60985	1.56557	2.78759	2.47482	1.53009	1.63945	2.80709	1.1604	0.207241	1.21738	0.508849	0.295555	0.0026704	0.313217	0.00353087
18660301	18660301	18660301	NP_766939.1 // GenPept // transcriptional regulator // NC_004463.1// --- // --- // --- // --- // ---	Rhizobium	NP_766939.1 // blr0299 // transcriptional regulator // --- // 100	blr0299	NP_766939.1	5.14853	5.50514	5.32635	5.94775	5.84875	5.96048	2.86327	4.27905	4.27424	5.05256	4.8019	5.63695	0.666261	0.0040784	0.390046	0.00765747	0.592466	0.0848238	0.348407	0.00417291
18660302	18660302	18660302	NP_766940.1 // GenPept // RagD protein // NC_004463.1// --- // --- // --- // --- // ---	Rhizobium	NP_766940.1 // bll0300 // RagD protein // --- // 100	bll0300	NP_766940.1	4.12052	3.87906	4.0789	4.20196	4.15413	3.8464	2.20366	1.81044	2.5262	2.81337	2.29329	2.05641	0.968663	0.599686	0.865981	0.403464	0.312124	9.82795e-05	0.278151	5.03019e-05
18660303	18660303	18660303	NP_766941.1 // GenPept // cation efflux protein // NC_004463.1// --- // --- // --- // --- // ---	Rhizobium	NP_766941.1 // bll0301 // cation efflux protein // --- // 100	bll0301	NP_766941.1	3.14641	4.52544	4.16798	3.57717	4.44018	3.65214	1.12035	1.5362	1.77371	2.12446	1.13752	1.4443	1.07886	0.885812	0.938218	0.835616	0.20012	0.000639914	0.180509	0.000426725
18660304	18660304	18660304	NP_766942.1 // GenPept // RNA polymerase subunit // NC_004463.1// --- // --- // --- // --- // ---	Rhizobium	NP_766942.1 // bll0302 // RNA polymerase subunit // --- // 100	bll0302	NP_766942.1	4.32259	4.63717	4.45242	4.41061	4.13192	3.99663	2.80026	2.96025	2.66809	2.83228	2.3604	2.81847	1.21957	0.709985	1.10126	0.423143	0.351274	1.63367e-05	0.316179	8.01819e-06
18660305	18660305	18660305	NP_766943.1 // GenPept // two-component sensor histidine kinase // NC_004463.1// --- // --- // --- // --- // ---	Rhizobium	NP_766943.1 // bll0303 // two-component sensor histidine kinase // --- // 100	bll0303	NP_766943.1	4.71702	4.38059	4.97948	4.5037	4.68636	4.4085	2.54315	2.64054	2.28805	2.9484	1.70444	2.68721	1.12931	0.259953	1.0309	0.890594	0.235505	0.000145344	0.21737	9.98033e-05
18660306	18660306	18660306	NP_766944.1 // GenPept // two-component response regulator // NC_004463.1// --- // --- // --- // --- // ---	Rhizobium	NP_766944.1 // bll0304 // two-component response regulator // --- // 100	bll0304	NP_766944.1	3.94159	4.69612	4.22983	4.48365	4.41601	4.2902	3.1272	2.99706	3.22445	3.39905	2.55615	3.04719	0.948889	0.669827	1.0833	0.643997	0.380027	0.000402689	0.443514	0.00122684
18660307	18660307	18660307	NP_766945.1 // GenPept // hypothetical protein // NC_004463.1// --- // --- // --- // --- // ---	Rhizobium	NP_766945.1 // blr0305 // hypothetical protein // --- // 100	blr0305	NP_766945.1	4.68476	5.04948	4.87061	5.37632	5.20185	5.30356	3.81871	4.20486	4.02577	3.12294	3.27154	3.78322	0.747566	0.0132541	1.54101	0.00892728	0.267694	6.06271e-06	0.554078	0.00156934
18660308	18660308	18660308	NP_766946.1 // GenPept // hypothetical protein // NC_004463.1// --- // --- // --- // --- // ---	Rhizobium	NP_766946.1 // blr0306 // hypothetical protein // --- // 100	blr0306	NP_766946.1	5.34008	5.82142	5.51034	6.12082	6.23331	5.99082	2.92116	3.17746	3.88269	4.0523	2.90202	4.09219	0.68437	0.0437447	0.781836	0.353315	0.185204	0.000144859	0.213132	0.000262566
18660309	18660309	18660309	NP_766947.1 // GenPept // transcriptional regulator // NC_004463.1// --- // --- // --- // --- // ---	Rhizobium	NP_766947.1 // bll0307 // transcriptional regulator // --- // 100	bll0307	NP_766947.1	5.96713	6.33874	6.06309	6.47089	6.43402	6.07318	3.34489	1.85114	3.57715	3.25862	2.83258	3.80618	0.867468	0.462278	0.771248	0.426597	0.122691	0.000142803	0.108925	9.7188e-05
18660310	18660310	18660310	NP_766948.1 // GenPept // ABC transporter peptide-binding protein // NC_004463.1// --- // --- // --- // --- // ---	Rhizobium	NP_766948.1 // blr0308 // ABC transporter peptide-binding protein // --- // 100	blr0308	NP_766948.1	7.87519	8.69977	8.00774	8.60438	8.7046	8.42506	2.84802	1.71492	2.33553	3.27567	2.52998	2.1607	0.789457	0.182946	0.781348	0.374799	0.0164866	2.78968e-07	0.0168076	2.89361e-07
18660311	18660311	18660311	NP_766949.1 // GenPept // peptide ABC transporter permease // NC_004463.1// --- // --- // --- // --- // ---	Rhizobium	NP_766949.1 // blr0309 // peptide ABC transporter permease // --- // 100	blr0309	NP_766949.1	6.48467	7.46922	6.84282	7.23982	7.33966	7.09417	1.86484	2.0813	1.7912	2.65716	2.19269	2.47155	0.848315	0.355634	0.693505	0.0576311	0.0362951	3.96572e-08	0.0308242	2.71657e-08
18660312	18660312	18660312	NP_766950.1 // GenPept // peptide ABC transporter permease // NC_004463.1// --- // --- // --- // --- // ---	Rhizobium	NP_766950.1 // blr0310 // peptide ABC transporter permease // --- // 100	blr0310	NP_766950.1	4.65289	5.45396	4.94901	5.62548	5.53338	5.28913	2.29323	1.62534	1.84289	1.83213	1.81911	2.02865	0.741042	0.134433	1.01902	0.909755	0.0830792	3.07282e-07	0.11678	9.58514e-07
18660313	18660313	18660313	NP_766951.1 // GenPept // peptide ABC transporter ATP-binding protein // NC_004463.1// --- // --- // --- // --- // ---	Rhizobium	NP_766951.1 // blr0311 // peptide ABC transporter ATP-binding protein // --- //	blr0311	NP_766951.1	5.38267	5.96021	5.32796	5.92858	6.0285	5.63936	3.16934	3.55858	2.70239	2.96276	2.53324	3.37366	0.818875	0.230045	1.1383	0.544755	0.133146	9.54456e-06	0.187699	3.76076e-05
18660314	18660314	18660314	NP_766952.1 // GenPept // peptide ABC transporter ATP-binding protein // NC_004463.1// --- // --- // --- // --- // ---	Rhizobium	NP_766952.1 // blr0312 // peptide ABC transporter ATP-binding protein // --- //	blr0312	NP_766952.1	5.53004	6.47737	5.62361	6.14331	6.03392	5.93924	2.55632	3.2424	2.4347	2.86638	3.0017	3.20773	0.934423	0.51996	0.823133	0.360151	0.123831	6.25171e-06	0.114028	4.67181e-06
18660315	18660315	18660315	NP_766953.1 // GenPept // hypothetical protein // NC_004463.1// --- // --- // --- // --- // ---	Rhizobium	NP_766953.1 // bll0313 // hypothetical protein // --- // 100	bll0313	NP_766953.1	4.15081	4.7395	4.1731	4.36719	4.3702	4.20922	2.37576	3.45968	2.17343	3.6204	2.80723	4.1806	1.04516	0.440956	0.548495	0.0748614	0.582584	0.102818	0.311036	0.00405957
18660316	18660316	18660316	NP_766954.1 // GenPept // nitrous oxide reductase expression regulator // NC_004463.1// --- // --- // --- // --- // ---	Rhizobium	NP_766954.1 // blr0314 // nitrous oxide reductase expression regulator // --- //	blr0314	NP_766954.1	4.48271	5.78962	5.2248	4.45308	5.17959	4.86413	4.76747	4.94455	4.09682	5.72202	4.71411	5.14502	1.31856	0.29097	0.663989	0.189426	1.28472	0.405803	0.677002	0.20904
18660317	18660317	18660317	NP_766955.1 // GenPept // nitrous-oxide reductase // NC_004463.1// --- // --- // --- // --- // ---	Rhizobium	NP_766955.1 // blr0315 // nitrous-oxide reductase // --- // 100	blr0315	NP_766955.1	5.38675	6.46429	5.68201	5.59934	5.24635	5.60085	4.37171	4.07647	4.82529	4.87391	5.02466	5.71589	1.34455	0.24076	0.582235	0.0511213	0.825096	0.438878	0.373749	0.00312181
18660318	18660318	18660318	NP_766956.1 // GenPept // periplasmic copper-binding protein // NC_004463.1// --- // --- // --- // --- // ---	Rhizobium	NP_766956.1 // blr0316 // periplasmic copper-binding protein // --- // 100	blr0316	NP_766956.1	5.09698	5.8428	5.12332	4.9108	4.9152	4.92927	2.83431	4.64707	4.25812	4.77846	4.42285	5.25431	1.39405	0.167301	0.533894	0.0840109	0.933106	0.833175	0.36826	0.0138057
18660319	18660319	18660319	NP_766957.1 // GenPept // copper ABC transporter // NC_004463.1// --- // --- // --- // --- // ---	Rhizobium	NP_766957.1 // blr0317 // copper ABC transporter // --- // 100	blr0317	NP_766957.1	4.8711	5.16794	4.96665	4.76729	4.78723	4.7268	2.89695	3.61782	3.81498	3.72589	2.76337	4.5297	1.18641	0.101104	0.852791	0.596074	0.47059	0.0310066	0.33947	0.00566806
18660320	18660320	18660320	NP_766958.1 // GenPept // nitrous oxide metabolic protein // NC_004463.1// --- // --- // --- // --- // ---	Rhizobium	NP_766958.1 // blr0318 // nitrous oxide metabolic protein // --- // 100	blr0318	NP_766958.1	5.186	5.63973	5.13319	5.07077	5.22062	5.45644	4.25177	3.47589	4.46422	4.64401	4.39479	4.45969	1.05706	0.900404	0.739421	0.131246	0.594693	0.0200727	0.418797	0.00127702
18660321	18660321	18660321	NP_766959.1 // GenPept // NosL protein // NC_004463.1// --- // --- // --- // --- // ---	Rhizobium	NP_766959.1 // blr0319 // NosL protein // --- // 100	blr0319	NP_766959.1	4.5862	4.73903	4.55932	4.69489	4.6676	4.59512	3.18288	4.10739	3.14231	3.65529	3.82348	3.85703	0.984342	0.966432	0.811649	0.22972	0.545658	0.00543234	0.45042	0.00109399
18660322	18660322	18660322	NP_766960.1 // GenPept // NosX protein // NC_004463.1// --- // --- // --- // --- // ---	Rhizobium	NP_766960.1 // blr0320 // NosX protein // --- // 100	blr0320	NP_766960.1	4.84454	5.64528	5.03993	4.90792	5.04225	4.92241	2.8315	3.39855	3.60606	2.72155	2.63905	5.37718	1.19702	0.448018	0.811939	0.669767	0.384679	0.0768902	0.268337	0.0233797
18660323	18660323	18660323	NP_766961.1 // GenPept // hypothetical protein // NC_004463.1// --- // --- // --- // --- // ---	Rhizobium	NP_766961.1 // blr0321 // hypothetical protein // --- // 100	blr0321	NP_766961.1	5.7314	5.82777	5.66771	5.82608	5.99112	5.70637	4.08355	5.11987	4.59595	4.51124	4.14631	5.00035	0.931653	0.496907	1.03323	0.871602	0.409361	0.00184949	0.452972	0.00371867
18660324	18660324	18660324	NP_766962.1 // GenPept // trehalose-6-phosphate synthase // NC_004463.1// --- // --- // --- // --- // ---	Rhizobium	NP_766962.1 // bll0322 // trehalose-6-phosphate synthase // --- // 100	bll0322	NP_766962.1	6.23886	5.79327	5.9675	6.42149	6.51297	6.16568	4.66014	5.20262	2.85958	4.50115	3.82199	5.30057	0.777853	0.133382	0.811991	0.62805	0.282148	0.0155762	0.295432	0.018454
18660325	18660325	18660325	NP_766963.1 // GenPept // trehalose-phosphatase // NC_004463.1// --- // --- // --- // --- // ---	Rhizobium	NP_766963.1 // bll0323 // trehalose-phosphatase // --- // 100	bll0323	NP_766963.1	6.04178	5.70982	5.6423	5.93256	5.69274	5.68321	4.77484	5.78822	4.92048	5.86975	4.77617	6.80314	1.02426	0.895324	0.634997	0.211311	1.03301	0.924991	0.643141	0.223172
18660326	18660326	18660326	NP_766964.1 // GenPept // sugar transport protein // NC_004463.1// --- // --- // --- // --- // ---	Rhizobium	NP_766964.1 // bll0324 // sugar transport protein // --- // 100	bll0324	NP_766964.1	4.27511	4.64109	4.77148	4.53402	4.40311	4.05994	3.3819	3.26252	2.59752	3.71778	2.83925	4.35789	1.17412	0.554353	0.679403	0.1848	0.618116	0.108548	0.358012	0.00483491
18660327	18660327	18660327	NP_766965.1 // GenPept // hypothetical protein // NC_004463.1// --- // --- // --- // --- // ---	Rhizobium	NP_766965.1 // blr0325 // hypothetical protein // --- // 100	blr0325	NP_766965.1	4.44606	4.50603	4.50243	4.43862	4.57505	4.29278	2.96836	2.78101	2.32957	2.76105	2.66387	2.90154	1.0317	0.171008	0.944412	0.607752	0.316441	4.94638e-06	0.288799	2.77425e-06
18660328	18660328	18660328	NP_766966.1 // GenPept // methyl-accepting chemotaxis protein // NC_004463.1// --- // --- // --- // --- // ---	Rhizobium	NP_766966.1 // bll0326 // methyl-accepting chemotaxis protein // --- // 100	bll0326	NP_766966.1	8.87779	8.91039	8.8014	8.88988	8.83466	8.6303	2.92903	1.71758	3.34898	4.09539	2.98332	3.39515	1.05315	0.261577	0.564057	0.0843988	0.0254947	1.45803e-06	0.0136213	4.32687e-07
18660329	18660329	18660329	NP_766967.1 // GenPept // methyl-accepting chemotaxis protein // NC_004463.1// --- // --- // --- // --- // ---	Rhizobium	NP_766967.1 // bll0327 // methyl-accepting chemotaxis protein // --- // 100	bll0327	NP_766967.1	7.10302	7.18775	7.05913	7.21964	7.1767	7.05597	2.65263	2.67335	2.84271	3.15671	3.91426	3.62606	0.976171	0.414875	0.557569	0.00101639	0.0833257	2.40152e-08	0.0475722	4.81754e-09
18660330	18660330	18660330	NP_766968.1 // GenPept // hypothetical protein // NC_004463.1// --- // --- // --- // --- // ---	Rhizobium	NP_766968.1 // blr0328 // hypothetical protein // --- // 100	blr0328	NP_766968.1	6.04078	6.31604	5.98031	5.99549	6.01809	6.16936	3.20312	4.39042	3.29541	4.7573	2.90061	3.75121	1.04019	0.94211	0.886753	0.723302	0.20907	0.00139767	0.178905	0.000772358
18660331	18660331	18660331	NP_766969.1 // GenPept // two-component hybrid sensor and regulator // NC_004463.1// --- // --- // --- // --- // ---	Rhizobium	NP_766969.1 // blr0329 // two-component hybrid sensor and regulator // --- // 10	blr0329	NP_766969.1	5.83757	6.05893	5.75521	5.92263	5.78946	6.07818	2.65507	1.57693	2.95905	3.82955	1.77419	2.96997	0.969127	0.756071	0.726538	0.403536	0.118899	0.000370516	0.0891957	0.000157135
18660332	18660332	18660332	NP_766970.1 // GenPept // two-component response regulator // NC_004463.1// --- // --- // --- // --- // ---	Rhizobium	NP_766970.1 // bll0330 // two-component response regulator // --- // 100	bll0330	NP_766970.1	5.70346	7.10019	6.21135	5.5586	5.19872	5.41259	3.70579	4.09271	3.86814	4.33362	4.17663	4.62036	2.08311	0.124596	0.713018	0.16776	0.495481	0.0136149	0.18308	6.22227e-05
18660333	18660333	18660333	NP_766971.1 // GenPept // two-component response regulator // NC_004463.1// --- // --- // --- // --- // ---	Rhizobium	NP_766971.1 // bll0331 // two-component response regulator // --- // 100	bll0331	NP_766971.1	5.43003	5.50585	5.57619	5.54008	5.64022	5.49209	2.89764	3.46827	3.27552	3.07718	2.5177	3.83544	0.963573	0.622229	1.04998	0.819243	0.187632	3.98737e-05	0.204445	5.81862e-05
18660334	18660334	18660334	NP_766972.1 // GenPept // hypothetical protein // NC_004463.1// --- // --- // --- // --- // ---	Rhizobium	NP_766972.1 // bll0332 // hypothetical protein // --- // 100	bll0332	NP_766972.1	4.05788	3.91472	4.17461	3.70132	3.86316	3.49687	1.84737	2.47365	2.04825	1.95237	2.84301	2.7728	1.28175	0.0312144	0.758052	0.159391	0.446152	0.00194889	0.263162	7.08035e-05
18660335	18660335	18660335	NP_766973.1 // GenPept // alcohol dehydrogenase // NC_004463.1// --- // --- // --- // --- // ---	Rhizobium	NP_766973.1 // bll0333 // alcohol dehydrogenase // --- // 100	bll0333	NP_766973.1	7.02932	7.16784	6.96118	5.79453	5.88305	6.08319	4.50676	4.63957	5.5072	4.97921	5.31115	5.15055	2.18858	0.00174043	0.833667	0.312503	0.585083	0.0130795	0.222477	2.00353e-05
18660336	18660336	18660336	NP_766974.1 // GenPept // hypothetical protein // NC_004463.1// --- // --- // --- // --- // ---	Rhizobium	NP_766974.1 // bll0334 // hypothetical protein // --- // 100	bll0334	NP_766974.1	5.7532	6.07815	5.76278	6.39994	6.2918	6.25389	3.0558	3.29262	3.54823	3.17319	2.41999	3.04029	0.735219	0.012699	1.33891	0.0787705	0.0923088	1.88711e-07	0.168892	1.80496e-06
18660337	18660337	18660337	NP_766975.1 // GenPept // carbon monoxide dehydrogenase // NC_004463.1// --- // --- // --- // --- // ---	Rhizobium	NP_766975.1 // blr0335 // carbon monoxide dehydrogenase // --- // 100	blr0335	NP_766975.1	7.98754	8.48698	8.07345	7.64383	7.45894	7.61817	4.29236	5.47045	5.98171	6.14143	6.05328	6.85715	1.54078	0.0186139	0.465727	0.0285523	0.428383	0.0182226	0.130808	0.000102445
18660338	18660338	18660338	NP_766976.1 // GenPept // carbon monoxide dehydrogenase // NC_004463.1// --- // --- // --- // --- // ---	Rhizobium	NP_766976.1 // blr0336 // carbon monoxide dehydrogenase // --- // 100	blr0336	NP_766976.1	9.32325	9.60648	9.34375	10.0674	9.94082	10.0364	3.12939	3.48373	3.67742	4.7968	3.39215	4.96715	0.666417	0.000600435	0.515775	0.0351274	0.0201996	4.00663e-07	0.0156867	2.46068e-07
18660339	18660339	18660339	NP_766977.1 // GenPept // carbon monoxide dehydrogenase // NC_004463.1// --- // --- // --- // --- // ---	Rhizobium	NP_766977.1 // blr0337 // carbon monoxide dehydrogenase // --- // 100	blr0337	NP_766977.1	6.91645	7.09319	7.04718	8.00017	7.91949	7.8153	3.85933	4.69957	4.05106	4.5115	3.43469	4.91232	0.53858	0.000116727	0.944189	0.825637	0.0810255	8.7386e-06	0.142041	5.5554e-05
18660340	18660340	18660340	NP_766978.1 // GenPept // alpha-methylacyl-CoA racemase // NC_004463.1// --- // --- // --- // --- // ---	Rhizobium	NP_766978.1 // blr0338 // alpha-methylacyl-CoA racemase // --- // 100	blr0338	NP_766978.1	6.78273	6.90145	6.53465	6.57749	6.78339	6.81642	3.44736	3.82214	4.10291	5.29194	3.76539	5.52275	1.01256	0.668553	0.476574	0.0352757	0.274382	0.00224419	0.129515	0.000115322
18660341	18660341	18660341	NP_766979.1 // GenPept // 4-hydroxyphenylpyruvate dioxygenase // NC_004463.1// --- // --- // --- // --- // ---	Rhizobium	NP_766979.1 // bll0339 // 4-hydroxyphenylpyruvate dioxygenase // --- // 100	bll0339	NP_766979.1	6.98441	8.07474	7.18088	8.93206	8.68855	9.35953	3.15754	4.61061	4.61438	6.30001	6.72131	8.43478	0.347469	0.0173828	0.122893	0.00145354	0.279061	0.0202264	0.102534	0.000868378
18660342	18660342	18660342	NP_766980.1 // GenPept // transcriptional regulator // NC_004463.1// --- // --- // --- // --- // ---	Rhizobium	NP_766980.1 // blr0340 // transcriptional regulator // --- // 100	blr0340	NP_766980.1	5.30226	5.37175	5.14809	5.14083	5.37533	5.25641	3.59598	3.24051	3.68483	3.1514	2.72995	3.04025	1.01138	0.947969	1.44718	0.00673448	0.205376	2.95198e-07	0.293834	2.12851e-06
18660343	18660343	18660343	NP_766981.1 // GenPept // hypothetical protein // NC_004463.1// --- // --- // --- // --- // ---	Rhizobium	NP_766981.1 // blr0341 // hypothetical protein // --- // 100	blr0341	NP_766981.1	5.2774	5.71231	5.50681	5.51305	5.58384	5.83817	1.99937	3.09664	2.24025	3.78454	2.33143	3.81613	0.906158	0.300628	0.548941	0.0811336	0.19829	0.000659875	0.120456	0.000108212
18660344	18660344	18660344	NP_766982.1 // GenPept // fumarylacetoacetase // NC_004463.1// --- // --- // --- // --- // ---	Rhizobium	NP_766982.1 // bll0342 // fumarylacetoacetase // --- // 100	bll0342	NP_766982.1	5.05788	5.27141	5.02579	5.32536	5.23092	5.63671	3.87288	3.70689	3.75354	3.88669	2.53109	6.3739	0.820317	0.0939312	0.713939	0.561695	0.455724	0.195662	0.394859	0.133569
18660345	18660345	18660345	NP_766983.1 // GenPept // homogentisate 1,2-dioxygenase // NC_004463.1// --- // --- // --- // --- // ---	Rhizobium	NP_766983.1 // bll0343 // homogentisate 1,2-dioxygenase // --- // 100	bll0343	NP_766983.1	6.46721	6.48845	6.27741	6.95776	6.80274	7.13136	5.37654	5.51883	5.45345	4.43138	6.16743	7.82138	0.680134	0.0254994	0.619659	0.351226	0.564917	0.271456	0.513553	0.205416
18660346	18660346	18660346	NP_766984.1 // GenPept // hypothetical protein // NC_004463.1// --- // --- // --- // --- // ---	Rhizobium	NP_766984.1 // bll0344 // hypothetical protein // --- // 100	bll0344	NP_766984.1	5.97699	5.87157	5.81857	6.08195	5.95312	6.24805	4.43882	4.33573	4.90729	5.02993	5.42692	7.01135	0.865204	0.0568184	0.416931	0.023242	0.828377	0.56361	0.398202	0.0185441
18660347	18660347	18660347	NP_766985.1 // GenPept // hypothetical protein // NC_004463.1// --- // --- // --- // --- // ---	Rhizobium	NP_766985.1 // bsl0345 // hypothetical protein // --- // 100	bsl0345	NP_766985.1	6.90605	6.96791	7.07867	7.18969	7.10586	7.42613	7.98617	8.56036	8.00906	7.91274	8.56915	9.52508	0.834485	0.032226	0.715093	0.221343	2.69154	0.00444293	2.29897	0.0109807
18660348	18660348	18660348	NP_766986.1 // GenPept // FAD-dependent oxidoreductase // NC_004463.1// --- // --- // --- // --- // ---	Rhizobium	NP_766986.1 // bll0346 // FAD-dependent oxidoreductase // --- // 100	bll0346	NP_766986.1	5.24024	5.38422	5.19528	5.49097	5.6022	5.89515	4.15152	5.54296	4.92275	5.16205	5.99012	7.76075	0.759172	0.0691987	0.370644	0.0495408	1.55998	0.330585	0.757421	0.53564
18660349	18660349	18660349	NP_766987.1 // GenPept // transcriptional regulator // NC_004463.1// --- // --- // --- // --- // ---	Rhizobium	NP_766987.1 // blr0347 // transcriptional regulator // --- // 100	blr0347	NP_766987.1	6.07984	6.22072	6.03632	6.07801	6.04302	6.1471	5.81578	7.62312	6.86522	7.15604	7.74008	8.65351	1.01708	0.477507	0.472427	0.0558359	3.38814	0.00661278	1.57543	0.212469
18660350	18660350	18660350	NP_766988.1 // GenPept // hypothetical protein // NC_004463.1// --- // --- // --- // --- // ---	Rhizobium	NP_766988.1 // bsl0348 // hypothetical protein // --- // 100	bsl0348	NP_766988.1	4.19333	4.93667	4.58299	6.56507	6.64737	7.10148	5.28807	7.00027	7.71791	7.50447	6.34999	8.07886	0.21937	0.00169418	0.640668	0.353808	1.45377	0.432141	4.28044	0.0123429
18660351	18660351	18660351	NP_766989.1 // GenPept // hypothetical protein // NC_004463.1// --- // --- // --- // --- // ---	Rhizobium	NP_766989.1 // blr0349 // hypothetical protein // --- // 100	blr0349	NP_766989.1	4.70265	5.26893	4.83818	4.87472	4.8948	4.90166	3.49997	4.75071	4.56348	4.75719	4.63692	5.58877	1.04745	0.735737	0.605877	0.0848888	1.07467	0.7847	0.630601	0.108071
18660352	18660352	18660352	NP_766990.1 // GenPept // hypothetical protein // NC_004463.1// --- // --- // --- // --- // ---	Rhizobium	NP_766990.1 // bsr0350 // hypothetical protein // --- // 100	bsr0350	NP_766990.1	4.23811	4.85476	4.60019	4.42366	4.55636	4.38312	2.84389	2.90164	3.33761	2.4586	3.232	3.00251	1.09421	0.328509	1.0943	0.59713	0.339934	0.000171301	0.344687	0.000187231
18660353	18660353	18660353	NP_766991.1 // GenPept // hypothetical protein // NC_004463.1// --- // --- // --- // --- // ---	Rhizobium	NP_766991.1 // bll0351 // hypothetical protein // --- // 100	bll0351	NP_766991.1	5.8685	5.92842	5.87133	5.70116	5.75152	6.00244	2.986	2.58512	2.52655	3.07934	2.59626	2.89046	1.04622	0.441647	0.897432	0.350816	0.128245	6.61283e-08	0.109561	3.70247e-08
18660354	18660354	18660354	NP_766992.1 // GenPept // hypothetical protein // NC_004463.1// --- // --- // --- // --- // ---	Rhizobium	NP_766992.1 // blr0352 // hypothetical protein // --- // 100	blr0352	NP_766992.1	7.15118	7.34757	7.15489	7.25305	7.01454	7.22905	4.10671	5.20401	5.0907	5.91176	5.23022	5.72396	1.03625	0.634278	0.565851	0.0233428	0.343036	0.000770581	0.187192	3.56652e-05
18660355	18660355	18660355	NP_766993.1 // GenPept // hypothetical protein // NC_004463.1// --- // --- // --- // --- // ---	Rhizobium	NP_766993.1 // blr0353 // hypothetical protein // --- // 100	blr0353	NP_766993.1	6.69919	6.78458	6.57051	6.5142	6.59732	6.53638	3.25236	3.3193	3.87929	4.98215	5.01251	5.11244	1.10015	0.174703	0.341025	6.87838e-06	0.350237	8.29852e-06	0.108735	2.56348e-08
18660356	18660356	18660356	NP_766994.1 // GenPept // hypothetical protein // NC_004463.1// --- // --- // --- // --- // ---	Rhizobium	NP_766994.1 // blr0354 // hypothetical protein // --- // 100	blr0354	NP_766994.1	8.20307	7.98621	8.15393	8.2874	8.35331	8.44115	5.32138	6.88201	6.2886	7.69648	7.11538	7.52654	0.844024	0.0896602	0.411186	0.00622723	0.530532	0.0304549	0.258744	0.000512219
18660357	18660357	18660357	NP_766995.1 // GenPept // hypothetical protein // NC_004463.1// --- // --- // --- // --- // ---	Rhizobium	NP_766995.1 // blr0355 // hypothetical protein // --- // 100	blr0355	NP_766995.1	7.06486	6.93228	6.96751	7.09557	7.00856	7.1288	4.106	4.59826	3.84449	4.50149	4.1575	3.66195	0.940034	0.346374	1.05404	0.755526	0.127568	1.47108e-06	0.14306	2.278e-06
18660358	18660358	18660358	NP_766996.1 // GenPept // Acr family transporter // NC_004463.1// --- // --- // --- // --- // ---	Rhizobium	NP_766996.1 // blr0356 // Acr family transporter // --- // 100	blr0356	NP_766996.1	6.37924	6.475	6.21704	6.23253	6.37804	6.33163	2.80789	3.80354	3.66031	4.10961	3.06101	3.71663	1.03215	0.289805	0.867438	0.532271	0.155503	2.71777e-05	0.130926	1.4201e-05
18660359	18660359	18660359	NP_766997.1 // GenPept // transcriptional regulator // NC_004463.1// --- // --- // --- // --- // ---	Rhizobium	NP_766997.1 // bll0357 // transcriptional regulator // --- // 100	bll0357	NP_766997.1	5.44023	5.58856	5.58841	5.4348	5.58594	5.53133	3.12334	3.51386	4.15991	4.05883	4.1218	3.8666	1.01539	0.679011	0.749131	0.101714	0.35316	0.000158981	0.260611	2.57258e-05
18660360	18660360	18660360	NP_766998.1 // GenPept // hypothetical protein // NC_004463.1// --- // --- // --- // --- // ---	Rhizobium	NP_766998.1 // blr0358 // hypothetical protein // --- // 100	blr0358	NP_766998.1	5.66397	5.75527	5.56014	5.86442	5.81071	5.57473	3.37837	3.00051	3.44598	5.37018	4.20898	5.67248	0.937346	0.240558	0.285404	0.000691985	0.630219	0.0847071	0.191466	0.000107861
18660361	18660361	18660361	NP_766999.1 // GenPept // hypothetical protein // NC_004463.1// --- // --- // --- // --- // ---	Rhizobium	NP_766999.1 // blr0359 // hypothetical protein // --- // 100	blr0359	NP_766999.1	5.85023	6.13043	5.9505	5.92593	5.94112	5.89327	3.97178	4.32513	3.63106	5.57832	5.17969	5.95257	1.04355	0.428656	0.331205	8.85633e-05	0.784634	0.1505	0.249816	1.71836e-05
18660362	18660362	18660362	NP_767000.1 // GenPept // hypothetical protein // NC_004463.1// --- // --- // --- // --- // ---	Rhizobium	NP_767000.1 // blr0360 // hypothetical protein // --- // 100	blr0360	NP_767000.1	4.95141	5.00801	5.08385	5.03398	5.35991	5.07239	2.95775	3.26999	3.24277	3.98116	3.69108	4.23881	0.902834	0.0974362	0.568997	0.000724855	0.4398	5.60374e-05	0.275937	1.99814e-06
18660363	18660363	18660363	NP_767001.1 // GenPept // hypothetical protein // NC_004463.1// --- // --- // --- // --- // ---	Rhizobium	NP_767001.1 // bll0361 // hypothetical protein // --- // 100	bll0361	NP_767001.1	5.0639	5.02006	5.01426	4.8244	4.79977	4.82002	3.66965	2.76648	2.92084	2.66055	4.7658	3.43207	1.16323	0.00848448	0.706869	0.32531	0.43671	0.0367929	0.265402	0.00391162
18660364	18660364	18660364	NP_767002.1 // GenPept // hypothetical protein // NC_004463.1// --- // --- // --- // --- // ---	Rhizobium	NP_767002.1 // bll0362 // hypothetical protein // --- // 100	bll0362	NP_767002.1	6.43249	6.71074	6.41636	6.7588	6.75021	6.76031	5.75884	6.10433	5.17336	6.61914	7.00575	7.36034	0.852562	0.0593743	0.401584	0.000835378	1.17988	0.374508	0.558251	0.0106285
18660365	18660365	18660365	NP_767003.1 // GenPept // hypothetical protein // NC_004463.1// --- // --- // --- // --- // ---	Rhizobium	NP_767003.1 // bll0363 // hypothetical protein // --- // 100	bll0363	NP_767003.1	4.76857	5.5839	5.14303	5.14179	5.09056	4.76893	3.82546	3.3648	4.73802	4.5843	5.20993	4.07809	1.14399	0.698071	0.638158	0.154193	0.770404	0.387479	0.438585	0.0202694
18660366	18660366	18660366	NP_767004.1 // GenPept // hypothetical protein // NC_004463.1// --- // --- // --- // --- // ---	Rhizobium	NP_767004.1 // blr0364 // hypothetical protein // --- // 100	blr0364	NP_767004.1	5.34626	5.85393	5.40392	5.52493	5.71846	5.41116	2.34995	2.29674	2.59539	2.60233	3.20489	2.07264	0.997221	0.465155	0.862984	0.45881	0.13168	5.08411e-06	0.114969	3.11576e-06
18660367	18660367	18660367	NP_767005.2 // GenPept // 30S ribosomal protein S21 // NC_004463.1// --- // --- // --- // --- // ---	Rhizobium	NP_767005.2 // blr0365 // 30S ribosomal protein S21 // --- // 100	blr0365	NP_767005.2	7.98544	8.19439	8.1253	7.63252	7.46356	7.3894	6.56334	7.6541	7.24363	8.05856	7.46952	8.00947	1.52153	0.00421977	0.618927	0.0334297	1.27517	0.230082	0.518344	0.00793802
18660368	18660368	18660368	NP_767006.1 // GenPept // hypothetical protein // NC_004463.1// --- // --- // --- // --- // ---	Rhizobium	NP_767006.1 // blr0366 // hypothetical protein // --- // 100	blr0366	NP_767006.1	7.72291	7.87572	7.86403	7.85202	7.78055	7.69392	6.47229	8.18903	7.56816	8.07874	7.41245	8.46014	1.03211	0.231406	0.671777	0.207359	1.15531	0.632014	0.752072	0.35464
18660369	18660369	18660369	NP_767007.1 // GenPept // glucose dehydrogenase // NC_004463.1// --- // --- // --- // --- // ---	Rhizobium	NP_767007.1 // blr0367 // glucose dehydrogenase // --- // 100	blr0367	NP_767007.1	6.61129	6.94754	6.71603	6.87556	6.70854	7.05421	3.11808	3.82161	4.64589	4.31049	3.43302	5.73544	0.919467	0.165731	0.645674	0.305532	0.191252	0.00325724	0.134304	0.00102221
18660370	18660370	18660370	NP_767008.1 // GenPept // hypothetical protein // NC_004463.1// --- // --- // --- // --- // ---	Rhizobium	NP_767008.1 // blr0368 // hypothetical protein // --- // 100	blr0368	NP_767008.1	5.92366	6.11273	5.83168	6.47049	6.28068	6.6512	3.60239	3.63961	2.60586	4.45277	2.46307	3.36245	0.700009	0.0305676	0.905338	0.773345	0.121467	0.000228945	0.156757	0.000540092
18660371	18660371	18660371	NP_767009.1 // GenPept // hypothetical protein // NC_004463.1// --- // --- // --- // --- // ---	Rhizobium	NP_767009.1 // blr0369 // hypothetical protein // --- // 100	blr0369	NP_767009.1	6.96677	7.15323	6.79762	6.90919	6.68472	6.61868	5.0752	4.44494	4.71595	5.45937	4.9518	5.17019	1.17845	0.0423093	0.732848	0.0471317	0.342994	4.1048e-05	0.213577	2.70089e-06
18660372	18660372	18660372	NP_767010.1 // GenPept // hypothetical protein // NC_004463.1// --- // --- // --- // --- // ---	Rhizobium	NP_767010.1 // bll0370 // hypothetical protein // --- // 100	bll0370	NP_767010.1	8.578	8.52193	8.47023	8.41243	8.20858	8.25236	6.32403	7.20534	6.6989	7.6212	7.38663	7.65773	1.17303	0.0225282	0.569424	0.00327852	0.600428	0.00566341	0.291056	1.76251e-05
18660373	18660373	18660373	NP_767011.1 // GenPept // hypothetical protein // NC_004463.1// --- // --- // --- // --- // ---	Rhizobium	NP_767011.1 // blr0371 // hypothetical protein // --- // 100	blr0371	NP_767011.1	6.25832	6.68529	6.1998	6.17701	6.17538	6.36079	2.03122	2.92234	2.33968	2.85621	2.78753	3.08447	1.11533	0.458531	0.717813	0.0686743	0.099558	4.67694e-07	0.0647015	1.23416e-07
18660374	18660374	18660374	NP_767012.1 // GenPept // succinoglycan biosynthesis protein // NC_004463.1// --- // --- // --- // --- // ---	Rhizobium	NP_767012.1 // blr0372 // succinoglycan biosynthesis protein // --- // 100	blr0372	NP_767012.1	6.97509	7.07796	7.1149	7.59616	7.51078	7.72157	3.92123	5.67817	4.73758	6.2135	4.47219	6.18817	0.680693	0.00306288	0.556468	0.159724	0.252634	0.00660486	0.206328	0.00310595
18660375	18660375	18660375	NP_767013.1 // GenPept // aminotransferase // NC_004463.1// --- // --- // --- // --- // ---	Rhizobium	NP_767013.1 // blr0373 // aminotransferase // --- // 100	blr0373	NP_767013.1	7.62294	7.41307	7.71461	7.97721	7.85409	7.88272	3.92292	5.35972	4.88644	5.86767	4.70834	5.10151	0.80293	0.0242074	0.705731	0.233141	0.156168	0.000128118	0.137689	8.08724e-05
18660376	18660376	18660376	NP_767014.1 // GenPept // hypothetical protein // NC_004463.1// --- // --- // --- // --- // ---	Rhizobium	NP_767014.1 // bll0374 // hypothetical protein // --- // 100	bll0374	NP_767014.1	5.92021	6.20634	5.65468	6.05725	5.90488	5.82033	3.40612	3.69914	3.9058	4.2702	2.64247	4.7014	1.00962	0.940358	0.869943	0.68099	0.24046	0.00240363	0.209247	0.00137577
18660377	18660377	18660377	NP_767015.1 // GenPept // alginate O-acetyltransferase // NC_004463.1// --- // --- // --- // --- // ---	Rhizobium	NP_767015.1 // bll0375 // alginate O-acetyltransferase // --- // 100	bll0375	NP_767015.1	5.60056	5.38378	5.67477	5.39354	5.31323	5.34249	1.11892	1.35049	1.52323	2.57037	1.98082	1.97304	1.15517	0.0093691	0.55715	0.00130303	0.11072	8.62466e-08	0.0535799	9.15328e-09
18660378	18660378	18660378	NP_767016.1 // GenPept // protease II // NC_004463.1// --- // --- // --- // --- // ---	Rhizobium	NP_767016.1 // blr0376 // protease II // --- // 100	blr0376	NP_767016.1	6.97961	6.88011	6.90208	7.09285	6.98538	7.09776	4.20337	4.80248	4.35295	5.38626	4.86571	4.66433	0.908556	0.0235425	0.697773	0.0325692	0.235442	6.45442e-06	0.180783	1.81213e-06
18660379	18660379	18660379	NP_767017.1 // GenPept // hypothetical protein // NC_004463.1// --- // --- // --- // --- // ---	Rhizobium	NP_767017.1 // bll0377 // hypothetical protein // --- // 100	bll0377	NP_767017.1	5.55347	5.37297	5.38503	5.56342	5.40395	5.51021	2.60371	2.91665	2.47573	3.36065	2.63496	3.79293	0.962928	0.846543	0.660908	0.0517556	0.213206	2.76043e-05	0.146422	5.50341e-06
18660380	18660380	18660380	NP_767018.1 // GenPept // dihydroxy-acid dehydratase // NC_004463.1// --- // --- // --- // --- // ---	Rhizobium	NP_767018.1 // bll0378 // dihydroxy-acid dehydratase // --- // 100	bll0378	NP_767018.1	6.63319	6.46785	6.59954	6.55427	6.55835	6.64091	3.82135	3.45292	2.64866	3.10317	2.41475	3.40903	0.988656	0.850267	1.25875	0.335191	0.0819645	3.75533e-06	0.104443	8.0806e-06
18660381	18660381	18660381	NP_767019.1 // GenPept // ABC transporter permease // NC_004463.1// --- // --- // --- // --- // ---	Rhizobium	NP_767019.1 // bll0379 // ABC transporter permease // --- // 100	bll0379	NP_767019.1	5.86906	5.54383	6.04014	6.06305	6.18478	6.1049	1.83361	2.09222	1.91063	3.39572	1.47304	2.8536	0.819953	0.103171	0.646789	0.174515	0.0857655	3.06939e-05	0.0682897	1.6031e-05
18660382	18660382	18660382	NP_767020.1 // GenPept // ABC transporter ATP-binding protein // NC_004463.1// --- // --- // --- // --- // ---	Rhizobium	NP_767020.1 // bll0380 // ABC transporter ATP-binding protein // --- // 100	bll0380	NP_767020.1	5.51328	5.70753	5.66171	5.95518	5.43512	5.86871	3.0773	2.76797	3.18301	3.00953	2.73849	4.36501	0.907244	0.824913	0.778313	0.376284	0.191844	0.00026769	0.162884	0.000140247
18660383	18660383	18660383	NP_767021.1 // GenPept // ABC transporter substrate-binding protein // NC_004463.1// --- // --- // --- // --- // ---	Rhizobium	NP_767021.1 // bll0381 // ABC transporter substrate-binding protein // --- // 10	bll0381	NP_767021.1	6.20537	5.94668	6.27114	6.30119	6.28816	6.48654	1.88085	1.08568	3.03319	2.2567	0.99222	2.17293	0.862268	0.0392933	1.14284	0.710145	0.0426488	1.70704e-05	0.0566746	3.40385e-05
18660384	18660384	18660384	NP_767022.1 // GenPept // transcriptional regulator // NC_004463.1// --- // --- // --- // --- // ---	Rhizobium	NP_767022.1 // blr0382 // transcriptional regulator // --- // 100	blr0382	NP_767022.1	5.37784	5.71279	5.37361	5.19327	5.51096	5.47308	4.50348	2.30165	3.23132	4.32866	3.14627	4.09416	1.07015	0.568093	0.701794	0.362812	0.344823	0.019848	0.226471	0.00369916
18660385	18660385	18660385	NP_767023.1 // GenPept // methyl-accepting chemotaxis protein // NC_004463.1// --- // --- // --- // --- // ---	Rhizobium	NP_767023.1 // bll0383 // methyl-accepting chemotaxis protein // --- // 100	bll0383	NP_767023.1	5.84034	6.05941	5.94884	5.92597	6.13355	5.84011	3.26562	2.19778	2.41566	2.09409	2.69502	2.89103	0.98653	0.944253	1.04703	0.828344	0.0943067	2.94401e-06	0.0999131	3.55183e-06
18660386	18660386	18660386	NP_767024.1 // GenPept // two-component response regulator // NC_004463.1// --- // --- // --- // --- // ---	Rhizobium	NP_767024.1 // blr0384 // two-component response regulator // --- // 100	blr0384	NP_767024.1	5.59886	6.01366	5.60006	5.91821	5.58747	5.75919	2.88489	2.6575	3.29032	4.46971	4.11033	4.29086	0.993	0.566785	0.393363	0.000108662	0.362321	5.98353e-05	0.144257	4.7485e-07
18660387	18660387	18660387	NP_767025.1 // GenPept // two-component hybrid sensor and regulator // NC_004463.1// --- // --- // --- // --- // ---	Rhizobium	NP_767025.1 // blr0385 // two-component hybrid sensor and regulator // --- // 10	blr0385	NP_767025.1	5.40819	5.51807	5.43545	5.45623	5.50154	5.6358	3.37085	2.98138	3.03686	3.13644	3.1077	3.65403	0.947003	0.129295	0.889031	0.315845	0.212892	6.31444e-07	0.199684	4.61451e-07
18660388	18660388	18660388	NP_767026.1 // GenPept // two-component response regulator // NC_004463.1// --- // --- // --- // --- // ---	Rhizobium	NP_767026.1 // bll0386 // two-component response regulator // --- // 100	bll0386	NP_767026.1	8.20287	8.28255	8.19118	8.67666	8.71406	8.50492	5.68237	6.63214	5.7606	7.22864	6.85506	7.1086	0.75335	0.0017966	0.486642	0.00218055	0.337328	0.000153868	0.217563	1.35133e-05
18660389	18660389	18660389	NP_767027.1 // GenPept // hypothetical protein // NC_004463.1// --- // --- // --- // --- // ---	Rhizobium	NP_767027.1 // bll0387 // hypothetical protein // --- // 100	bll0387	NP_767027.1	6.37125	6.78885	6.24962	6.27306	6.3528	6.20408	4.25878	4.40224	5.25709	5.13808	4.94121	5.4096	1.15745	0.418113	0.695638	0.0868679	0.462111	0.00321054	0.28116	0.00013495
18660390	18660390	18660390	NP_767028.1 // GenPept // two-component response regulator // NC_004463.1// --- // --- // --- // --- // ---	Rhizobium	NP_767028.1 // bll0388 // two-component response regulator // --- // 100	bll0388	NP_767028.1	7.14226	7.15113	7.17264	7.23603	7.13793	7.0733	3.90921	3.88102	4.91047	4.98406	4.89812	5.13464	1.0033	0.100072	0.58559	0.0140239	0.226333	2.39818e-05	0.131965	2.36867e-06
18660391	18660391	18660391	NP_767029.1 // GenPept // hypothetical protein // NC_004463.1// --- // --- // --- // --- // ---	Rhizobium	NP_767029.1 // bll0389 // hypothetical protein // --- // 100	bll0389	NP_767029.1	6.71338	6.89315	6.68181	6.304	6.26158	6.23387	4.00015	2.71304	4.38396	4.37707	4.36877	4.66785	1.41328	0.00481617	0.585535	0.0686624	0.28812	0.00121151	0.119598	3.22599e-05
18660392	18660392	18660392	NP_767030.1 // GenPept // protein-glutamate O-methyltransferase // NC_004463.1// --- // --- // --- // --- // ---	Rhizobium	NP_767030.1 // bll0390 // protein-glutamate O-methyltransferase // --- // 100	bll0390	NP_767030.1	7.7443	7.96395	7.70248	7.3281	7.33154	7.30852	4.26126	4.0806	4.59425	6.22719	6.02356	5.6918	1.40002	0.000990654	0.314512	7.35339e-06	0.39451	3.66479e-05	0.0889086	2.45689e-08
18660393	18660393	18660393	NP_767031.1 // GenPept // two-component response regulator // NC_004463.1// --- // --- // --- // --- // ---	Rhizobium	NP_767031.1 // bll0391 // two-component response regulator // --- // 100	bll0391	NP_767031.1	7.66096	7.53201	7.51888	7.32022	7.23311	7.34019	4.29608	4.56339	4.94721	5.72495	5.95539	5.64967	1.20871	0.0137339	0.443052	6.09127e-05	0.348404	9.2087e-06	0.127769	5.38491e-08
18660394	18660394	18660394	NP_767032.1 // GenPept // transducer coupling protein // NC_004463.1// --- // --- // --- // --- // ---	Rhizobium	NP_767032.1 // bll0392 // transducer coupling protein // --- // 100	bll0392	NP_767032.1	7.6763	7.81506	7.71837	7.09841	7.03697	6.97347	2.12699	1.18137	3.17958	4.5551	4.20568	4.20225	1.62514	5.99024e-05	0.22401	0.000862223	0.152273	0.000189476	0.0209932	9.59236e-07
18660395	18660395	18660395	NP_767033.1 // GenPept // two-component hybrid sensor and regulator // NC_004463.1// --- // --- // --- // --- // ---	Rhizobium	NP_767033.1 // bll0393 // two-component hybrid sensor and regulator // --- // 10	bll0393	NP_767033.1	7.65322	7.5453	7.49054	7.53543	7.56615	7.53021	4.6354	3.82927	4.53402	5.37966	4.91319	5.07681	1.01438	0.570725	0.578212	0.00504766	0.186764	2.56894e-06	0.10657	2.791e-07
18660397	18660397	18660397	NP_767034.1 // GenPept // two-component response regulator // NC_004463.1// --- // --- // --- // --- // ---	Rhizobium	NP_767034.1 // bll0394 // two-component response regulator // --- // 100	bll0394	NP_767034.1	5.48574	5.5994	5.36475	5.79543	5.45573	5.5704	3.28263	2.41426	2.74926	3.0435	2.66663	3.66224	0.915297	0.557331	0.80735	0.310598	0.178864	2.36467e-05	0.157354	1.39453e-05
18660398	18660398	18660398	NP_767035.1 // GenPept // hypothetical protein // NC_004463.1// --- // --- // --- // --- // ---	Rhizobium	NP_767035.1 // blr0395 // hypothetical protein // --- // 100	blr0395	NP_767035.1	5.63591	6.09577	5.87701	6.09187	6.19572	6.56079	3.07574	1.83045	2.9702	3.11468	1.70632	2.82308	0.749806	0.069051	1.05514	0.863592	0.0751145	2.68175e-05	0.105543	7.38497e-05
18660399	18660399	18660399	NP_767036.1 // GenPept // hypothetical protein // NC_004463.1// --- // --- // --- // --- // ---	Rhizobium	NP_767036.1 // blr0396 // hypothetical protein // --- // 100	blr0396	NP_767036.1	6.45496	6.79808	6.45893	6.67309	6.76436	6.81618	3.64682	3.50508	4.43684	4.12269	4.02893	3.9322	0.887257	0.201082	0.891909	0.48521	0.15143	2.04435e-06	0.153069	2.13545e-06
18660400	18660400	18660400	NP_767037.1 // GenPept // two-component sensor histidine kinase // NC_004463.1// --- // --- // --- // --- // ---	Rhizobium	NP_767037.1 // blr0397 // two-component sensor histidine kinase // --- // 100	blr0397	NP_767037.1	4.88898	5.26911	4.90344	4.74448	4.50451	4.70628	3.00697	2.16916	3.25816	3.14731	2.36102	3.4995	1.29772	0.105605	0.875887	0.598074	0.31883	0.001474	0.216272	0.000222446
18660401	18660401	18660401	NP_767038.1 // GenPept // hypothetical protein // NC_004463.1// --- // --- // --- // --- // ---	Rhizobium	NP_767038.1 // bsr0398 // hypothetical protein // --- // 100	bsr0398	NP_767038.1	6.48586	6.73558	6.47709	5.99535	5.73764	5.82025	3.83712	3.74415	4.34385	4.23616	5.56201	4.41571	1.64277	0.00243564	0.589303	0.0505014	0.462293	0.010003	0.165955	5.18835e-05
18660402	18660402	18660402	NP_767039.1 // GenPept // transcriptional regulator // NC_004463.1// --- // --- // --- // --- // ---	Rhizobium	NP_767039.1 // bll0399 // transcriptional regulator // --- // 100	bll0399	NP_767039.1	6.06957	6.17098	6.11242	5.71468	5.68511	5.74101	2.87273	3.57169	2.88072	4.38028	3.60558	3.11097	1.32361	0.00146634	0.664081	0.092554	0.247473	0.000185106	0.124199	1.03946e-05
18660403	18660403	18660403	NP_767040.1 // GenPept // hypothetical protein // NC_004463.1// --- // --- // --- // --- // ---	Rhizobium	NP_767040.1 // blr0400 // hypothetical protein // --- // 100	blr0400	NP_767040.1	6.08521	6.24512	5.91518	6.46688	6.36876	6.1786	4.16897	5.15506	5.10555	4.7403	4.63895	4.79518	0.838059	0.11191	1.06072	0.738656	0.326857	0.000177925	0.414092	0.000856641
18660404	18660404	18660404	NP_767041.1 // GenPept // hypothetical protein // NC_004463.1// --- // --- // --- // --- // ---	Rhizobium	NP_767041.1 // blr0401 // hypothetical protein // --- // 100	blr0401	NP_767041.1	4.14836	4.00317	4.1343	4.30742	4.07685	4.36735	3.62188	3.49454	4.25083	5.33749	3.74955	4.80274	0.895562	0.296106	0.558316	0.0555662	1.30079	0.34209	0.808774	0.438604
18660405	18660405	18660405	NP_767042.1 // GenPept // two-component response regulator // NC_004463.1// --- // --- // --- // --- // ---	Rhizobium	NP_767042.1 // blr0402 // two-component response regulator // --- // 100	blr0402	NP_767042.1	5.58543	5.84464	5.3273	5.49072	5.34036	5.6367	3.06337	3.2132	2.09443	2.68204	2.09907	2.99248	1.0769	0.649395	1.14801	0.565821	0.134151	2.34536e-05	0.14404	3.05026e-05
18660406	18660406	18660406	NP_767043.1 // GenPept // hypothetical protein // NC_004463.1// --- // --- // --- // --- // ---	Rhizobium	NP_767043.1 // bll0403 // hypothetical protein // --- // 100	bll0403	NP_767043.1	6.13829	5.8592	6.17147	5.29761	5.35082	5.53265	3.3476	3.32432	3.68828	3.36632	2.40016	3.71354	1.58635	0.00166175	1.22552	0.360604	0.212615	7.7487e-05	0.164605	2.57921e-05
18660407	18660407	18660407	NP_767044.1 // GenPept // transcriptional regulator // NC_004463.1// --- // --- // --- // --- // ---	Rhizobium	NP_767044.1 // blr0404 // transcriptional regulator // --- // 100	blr0404	NP_767044.1	5.09834	5.21698	4.9341	4.80673	4.98842	5.06462	2.42175	3.21586	3.24014	2.20981	2.93133	3.46172	1.09468	0.155253	1.06557	0.78768	0.235591	0.000223123	0.229427	0.000197118
18660408	18660408	18660408	NP_767045.1 // GenPept // hypothetical protein // NC_004463.1// --- // --- // --- // --- // ---	Rhizobium	NP_767045.1 // bll0405 // hypothetical protein // --- // 100	bll0405	NP_767045.1	5.89204	6.17922	5.85794	5.83252	5.79127	5.80051	3.18603	3.14879	3.02952	3.21428	3.67999	3.77924	1.12939	0.0941004	0.738984	0.0177932	0.210186	3.25513e-07	0.138221	5.0731e-08
18660409	18660409	18660409	NP_767046.1 // GenPept // hypothetical protein // NC_004463.1// --- // --- // --- // --- // ---	Rhizobium	NP_767046.1 // bll0406 // hypothetical protein // --- // 100	bll0406	NP_767046.1	4.6335	4.80895	4.95615	4.87025	4.71483	4.73067	2.53778	1.66664	2.32332	2.20469	2.02428	2.20222	1.02237	0.743872	1.02256	0.878663	0.161747	1.25383e-06	0.16226	1.27067e-06
18660410	18660410	18660410	NP_767047.1 // GenPept // hypothetical protein // NC_004463.1// --- // --- // --- // --- // ---	Rhizobium	NP_767047.1 // blr0407 // hypothetical protein // --- // 100	blr0407	NP_767047.1	3.91707	4.26218	3.77481	4.05886	3.84635	4.08401	2.53332	2.05237	1.57055	1.5199	1.6921	2.58887	0.999445	0.361727	1.08557	0.726429	0.239355	0.000230061	0.261956	0.000356618
18660411	18660411	18660411	NP_767048.1 // GenPept // hypothetical protein // NC_004463.1// --- // --- // --- // --- // ---	Rhizobium	NP_767048.1 // bll0408 // hypothetical protein // --- // 100	bll0408	NP_767048.1	4.44182	4.65428	4.2145	4.60126	4.53514	4.37085	3.21015	2.60709	2.44236	2.3637	2.8436	2.72264	0.960841	0.411354	1.07914	0.629562	0.275648	2.85493e-05	0.31129	5.83423e-05
18660412	18660412	18660412	NP_767049.1 // GenPept // hypothetical protein // NC_004463.1// --- // --- // --- // --- // ---	Rhizobium	NP_767049.1 // bll0409 // hypothetical protein // --- // 100	bll0409	NP_767049.1	4.03341	4.21464	4.39356	4.00454	3.81954	4.07573	2.30127	2.14706	2.50425	1.88977	1.70972	1.93042	1.18983	0.105662	1.38917	0.00560128	0.229521	1.59371e-07	0.268623	3.83945e-07
18660413	18660413	18660413	NP_767050.1 // GenPept // transcriptional regulator // NC_004463.1// --- // --- // --- // --- // ---	Rhizobium	NP_767050.1 // blr0410 // transcriptional regulator // --- // 100	blr0410	NP_767050.1	5.06265	4.96024	5.00687	4.90309	5.25161	5.09943	3.098	3.24676	3.29663	2.90322	2.76031	2.92903	0.945277	0.27607	1.27421	0.00560861	0.214564	1.02399e-08	0.287947	5.44258e-08
18660414	18660414	18660414	NP_767051.1 // GenPept // ABC transporter permease // NC_004463.1// --- // --- // --- // --- // ---	Rhizobium	NP_767051.1 // bll0411 // ABC transporter permease // --- // 100	bll0411	NP_767051.1	4.35587	4.55874	4.38141	4.45691	4.3249	4.28564	2.88056	2.85958	2.43676	1.97523	2.12575	2.20477	1.05495	0.146372	1.54084	0.00116877	0.209657	1.03058e-07	0.30643	8.94208e-07
18660415	18660415	18660415	NP_767052.1 // GenPept // ABC transporter ATP-binding protein // NC_004463.1// --- // --- // --- // --- // ---	Rhizobium	NP_767052.1 // bll0412 // ABC transporter ATP-binding protein // --- // 100	bll0412	NP_767052.1	4.57649	4.98635	4.60385	4.59351	4.59371	4.66131	3.04417	2.50409	2.59576	2.58222	2.12249	3.22677	1.08536	0.726149	1.05034	0.801371	0.254837	8.88991e-05	0.248694	7.84631e-05
18660416	18660416	18660416	NP_767053.1 // GenPept // ABC transporter substrate-binding protein // NC_004463.1// --- // --- // --- // --- // ---	Rhizobium	NP_767053.1 // bll0413 // ABC transporter substrate-binding protein // --- // 10	bll0413	NP_767053.1	5.1846	5.3034	5.02017	5.13461	5.0084	4.95908	2.82291	3.52002	2.92907	3.54609	2.49482	2.66254	1.10045	0.237251	1.14038	0.525246	0.228003	7.09352e-05	0.236724	8.50927e-05
18660417	18660417	18660417	NP_767054.1 // GenPept // 3-isopropylmalate dehydrogenase // NC_004463.1// --- // --- // --- // --- // ---	Rhizobium	NP_767054.1 // bll0414 // 3-isopropylmalate dehydrogenase // --- // 100	bll0414	NP_767054.1	4.55001	4.72408	4.36977	4.2955	4.527	4.6339	2.27865	2.82071	2.51116	2.36761	2.11597	2.62496	1.04457	0.0864303	1.12298	0.386238	0.230693	2.7955e-06	0.248082	4.10798e-06
18660418	18660418	18660418	NP_767055.1 // GenPept // 3-isopropylmalate dehydratase small subunit // NC_004463.1// --- // --- // --- // --- // ---	Rhizobium	NP_767055.1 // bll0415 // 3-isopropylmalate dehydratase small subunit // --- //	bll0415	NP_767055.1	3.18089	3.62367	3.50988	3.56092	2.97377	3.72498	2.16815	1.93625	1.90899	1.42675	1.94323	1.32178	0.997137	0.506394	1.35712	0.101293	0.276246	5.24285e-05	0.370185	0.000314735
18660419	18660419	18660419	NP_767056.1 // GenPept // isopropylmalate isomerase large subunit // NC_004463.1// --- // --- // --- // --- // ---	Rhizobium	NP_767056.1 // bll0416 // isopropylmalate isomerase large subunit // --- // 100	bll0416	NP_767056.1	5.01658	5.18437	5.1705	4.89247	4.94728	4.87712	4.07111	3.42243	3.24653	2.86496	3.17232	3.73786	1.16462	0.220842	1.24975	0.245219	0.31925	0.000204174	0.342981	0.000316548
18660420	18660420	18660420	NP_767057.1 // GenPept // transcriptional regulator // NC_004463.1// --- // --- // --- // --- // ---	Rhizobium	NP_767057.1 // bll0417 // transcriptional regulator // --- // 100	bll0417	NP_767057.1	5.68089	5.68293	5.84607	5.64894	5.5828	5.62408	3.62831	2.86757	3.59719	2.58173	3.36878	3.88199	1.08663	0.0858522	1.06206	0.794542	0.197359	8.74209e-05	0.193141	7.96294e-05
18660421	18660421	18660421	NP_767058.1 // GenPept // epoxide hydrolase // NC_004463.1// --- // --- // --- // --- // ---	Rhizobium	NP_767058.1 // blr0418 // epoxide hydrolase // --- // 100	blr0418	NP_767058.1	4.17161	4.18762	3.87382	4.04331	3.95523	3.75585	1.64838	1.53748	1.71733	1.38298	1.92756	2.71984	1.11856	0.424102	0.770713	0.234786	0.266461	0.000183268	0.183864	3.18982e-05
18660422	18660422	18660422	NP_767059.1 // GenPept // hypothetical protein // NC_004463.1// --- // --- // --- // --- // ---	Rhizobium	NP_767059.1 // bll0419 // hypothetical protein // --- // 100	bll0419	NP_767059.1	5.9374	6.03286	5.86246	5.567	5.6209	5.67947	2.62515	2.64239	2.84809	3.51823	3.57089	3.56291	1.2507	0.0358639	0.556533	1.40181e-06	0.237866	1.2465e-09	0.105914	3.55407e-11
18660423	18660423	18660423	NP_767060.1 // GenPept // 50S ribosomal protein L21 // NC_004463.1// --- // --- // --- // --- // ---	Rhizobium	NP_767060.1 // blr0420 // 50S ribosomal protein L21 // --- // 100	blr0420	NP_767060.1	10.3257	10.2263	10.2238	10.175	10.1038	10.1498	7.36118	7.72214	7.83179	8.37544	8.46615	7.82769	1.08389	0.108147	0.666778	0.0103329	0.264298	4.31175e-06	0.162642	3.98086e-07
18660424	18660424	18660424	NP_767061.1 // GenPept // 50S ribosomal protein L27 // NC_004463.1// --- // --- // --- // --- // ---	Rhizobium	NP_767061.1 // bsr0421 // 50S ribosomal protein L27 // --- // 100	bsr0421	NP_767061.1	11.0742	11.1375	11.2012	11.014	10.9722	10.9772	8.70858	9.52151	9.29713	9.68027	9.62433	9.80746	1.11006	0.0402579	0.69338	0.0178277	0.410715	9.05417e-05	0.256685	4.04782e-06
18660425	18660425	18660425	NP_767062.1 // GenPept // hypothetical protein // NC_004463.1// --- // --- // --- // --- // ---	Rhizobium	NP_767062.1 // blr0422 // hypothetical protein // --- // 100	blr0422	NP_767062.1	7.05279	6.91511	7.00152	6.84935	6.88416	6.76497	5.5106	4.50526	5.52896	6.08745	6.16652	6.58773	1.11514	0.197204	0.466853	0.00328218	0.681951	0.0714202	0.285548	0.000137641
18660426	18660426	18660426	NP_767063.1 // GenPept // hypothetical protein // NC_004463.1// --- // --- // --- // --- // ---	Rhizobium	NP_767063.1 // bll0423 // hypothetical protein // --- // 100	bll0423	NP_767063.1	6.86625	6.70061	6.92593	6.72328	6.83982	6.88959	4.89004	4.73482	4.91969	4.90154	3.33135	5.24223	1.01032	0.471143	1.2803	0.423029	0.199456	0.000567927	0.253008	0.00154944
18660427	18660427	18660427	NP_767064.1 // GenPept // monoamine oxidase regulatory protein // NC_004463.1// --- // --- // --- // --- // ---	Rhizobium	NP_767064.1 // blr0424 // monoamine oxidase regulatory protein // --- // 100	blr0424	NP_767064.1	5.48148	5.38508	5.46874	5.32074	5.51015	5.41129	3.05696	3.26097	3.61369	4.11444	3.12348	3.51246	1.02073	0.284232	0.827643	0.28494	0.281148	5.81709e-05	0.227738	1.91074e-05
18660428	18660428	18660428	NP_767065.1 // GenPept // GTPase ObgE // NC_004463.1// --- // --- // --- // --- // ---	Rhizobium	NP_767065.1 // blr0425 // GTPase ObgE // --- // 100	blr0425	NP_767065.1	7.31194	7.07395	7.17745	6.9578	7.01822	6.97035	3.82451	4.32287	3.9196	5.55594	5.63592	6.03474	1.15566	0.00512984	0.303577	4.63482e-06	0.423393	5.16661e-05	0.111456	4.15365e-08
18660429	18660429	18660429	NP_767066.1 // GenPept // phosphonate monoester hydrolase // NC_004463.1// --- // --- // --- // --- // ---	Rhizobium	NP_767066.1 // blr0426 // phosphonate monoester hydrolase // --- // 100	blr0426	NP_767066.1	6.64262	6.45545	6.5692	6.4397	6.71034	6.59009	4.19385	5.00272	4.52904	5.35757	4.01366	4.65823	0.981818	0.944894	0.932201	0.765143	0.267284	0.000400904	0.253393	0.00030787
18660430	18660430	18660430	NP_767067.1 // GenPept // hypothetical protein // NC_004463.1// --- // --- // --- // --- // ---	Rhizobium	NP_767067.1 // bll0427 // hypothetical protein // --- // 100	bll0427	NP_767067.1	5.78673	5.64486	5.6252	5.61249	5.45516	5.52674	2.75005	2.09811	2.31013	3.09682	1.90517	2.22552	1.11304	0.0293788	0.984136	0.938552	0.114841	4.88709e-06	0.101567	3.21997e-06
18660431	18660431	18660431	NP_767068.1 // GenPept // gamma-glutamyl kinase // NC_004463.1// --- // --- // --- // --- // ---	Rhizobium	NP_767068.1 // blr0428 // gamma-glutamyl kinase // --- // 100	blr0428	NP_767068.1	6.90393	6.76936	6.93133	6.6807	6.63953	6.76354	2.48046	2.86406	3.09179	3.7033	3.61641	3.54907	1.1285	0.106183	0.570057	0.000357743	0.118943	1.67585e-08	0.0601164	1.85724e-09
18660432	18660432	18660432	NP_767069.1 // GenPept // gamma-glutamyl phosphate reductase // NC_004463.1// --- // --- // --- // --- // ---	Rhizobium	NP_767069.1 // blr0429 // gamma-glutamyl phosphate reductase // --- // 100	blr0429	NP_767069.1	6.56682	6.6172	6.60758	6.36148	6.59542	6.44533	3.60936	3.27173	3.4161	4.92014	4.46636	5.37597	1.09178	0.54889	0.3564	8.49218e-05	0.342319	6.47244e-05	0.111506	2.99542e-07
18660433	18660433	18660433	NP_767070.1 // GenPept // nicotinic acid mononucleotide adenylyltransferase // NC_004463.1// --- // --- // --- // --- // ---	Rhizobium	NP_767070.1 // blr0430 // nicotinic acid mononucleotide adenylyltransferase // -	blr0430	NP_767070.1	6.93199	7.07971	6.74029	6.85705	6.66675	6.37634	6.63635	7.28762	7.54326	7.82561	7.78429	7.74678	1.21188	0.52984	0.646258	0.0238964	2.22249	0.000944789	1.17969	0.323258
18660434	18660434	18660434	NP_767071.1 // GenPept // hypothetical protein // NC_004463.1// --- // --- // --- // --- // ---	Rhizobium	NP_767071.1 // bsr0431 // hypothetical protein // --- // 100	bsr0431	NP_767071.1	8.26353	8.49611	8.286	9.25807	9.24715	9.33755	8.27384	9.46335	9.08006	9.25802	9.43271	9.9137	0.525193	0.000313774	0.661708	0.0736051	1.19242	0.406046	1.5058	0.0756855
18660435	18660435	18660435	NP_767072.1 // GenPept // rRNA large subunit methyltransferase // NC_004463.1// --- // --- // --- // --- // ---	Rhizobium	NP_767072.1 // blr0432 // rRNA large subunit methyltransferase // --- // 100	blr0432	NP_767072.1	7.10903	7.19286	7.23176	7.61682	7.53785	7.60832	7.32067	7.94476	7.63304	7.66107	7.6863	8.1431	0.752985	0.000667569	0.872159	0.283515	1.18304	0.195448	1.37072	0.0292423
18660436	18660436	18660436	NP_767073.1 // GenPept // hypothetical protein // NC_004463.1// --- // --- // --- // --- // ---	Rhizobium	NP_767073.1 // blr0433 // hypothetical protein // --- // 100	blr0433	NP_767073.1	7.26139	7.65072	7.26861	7.43322	7.3815	7.34458	5.24999	6.48812	6.28641	6.85978	6.79584	6.99103	1.01288	0.8716	0.545616	0.0165758	0.705045	0.119716	0.382784	0.00138035
18660437	18660437	18660437	NP_767074.1 // GenPept // carboxy-terminal protease // NC_004463.1// --- // --- // --- // --- // ---	Rhizobium	NP_767074.1 // blr0434 // carboxy-terminal protease // --- // 100	blr0434	NP_767074.1	9.77698	9.75461	9.83406	10.0015	9.94497	10.0007	8.04125	8.722	8.33779	9.35068	8.96533	9.19908	0.874365	0.0002641	0.572488	0.00108505	0.570106	0.00103572	0.373314	2.20304e-05
18660438	18660438	18660438	NP_767075.1 // GenPept // hypothetical protein // NC_004463.1// --- // --- // --- // --- // ---	Rhizobium	NP_767075.1 // blr0435 // hypothetical protein // --- // 100	blr0435	NP_767075.1	8.10088	8.19816	7.94955	8.01265	7.99097	7.97313	4.34103	5.15169	4.15224	4.54964	5.43963	4.86748	1.06742	0.605158	0.755795	0.199878	0.121582	5.82441e-06	0.0862969	1.85909e-06
18660439	18660439	18660439	NP_767076.1 // GenPept // dinucleoside polyphosphate hydrolase // NC_004463.1// --- // --- // --- // --- // ---	Rhizobium	NP_767076.1 // blr0436 // dinucleoside polyphosphate hydrolase // --- // 100	blr0436	NP_767076.1	8.21507	7.98254	8.22366	8.12096	8.07531	8.28737	4.05695	5.0762	4.62373	5.5799	5.04156	5.94311	0.986602	0.932443	0.522717	0.0117109	0.160463	1.62115e-05	0.0850941	1.72984e-06
18660440	18660440	18660440	NP_767077.1 // GenPept // dinucleoside polyphosphate hydrolase // NC_004463.1// --- // --- // --- // --- // ---	Rhizobium	NP_767077.1 // blr0437 // dinucleoside polyphosphate hydrolase // --- // 100	blr0437	NP_767077.1	6.71078	6.57746	6.58403	6.45208	6.36808	6.30819	4.21794	3.32216	3.28668	4.76859	2.37799	4.58637	1.18763	0.00476982	0.811096	0.62016	0.181101	0.0029685	0.123693	0.000879137
18660441	18660441	18660441	NP_767078.1 // GenPept // hypothetical protein // NC_004463.1// --- // --- // --- // --- // ---	Rhizobium	NP_767078.1 // bll0438 // hypothetical protein // --- // 100	bll0438	NP_767078.1	6.90592	7.36374	6.97817	7.22298	7.26743	7.29884	3.52871	4.18767	3.48032	4.00586	4.1771	4.66044	0.891043	0.358677	0.683541	0.0482772	0.126574	1.43313e-06	0.0980479	5.84925e-07
18660442	18660442	18660442	NP_767079.1 // GenPept // ATP synthase F0F1 subunit epsilon // NC_004463.1// --- // --- // --- // --- // ---	Rhizobium	NP_767079.1 // bll0439 // ATP synthase F0F1 subunit epsilon // --- // 100	bll0439	NP_767079.1	9.05893	9.19108	9.04617	8.97021	8.89637	8.89632	4.7613	5.60459	5.34467	6.17832	6.21737	5.92491	1.13197	0.0736975	0.547142	0.00188974	0.142191	4.51323e-07	0.0687796	3.81275e-08
18660443	18660443	18660443	NP_767080.1 // GenPept // ATP synthase F0F1 subunit beta // NC_004463.1// --- // --- // --- // --- // ---	Rhizobium	NP_767080.1 // bll0440 // ATP synthase F0F1 subunit beta // --- // 100	bll0440	NP_767080.1	9.70038	9.60731	9.5489	9.64624	9.40577	9.4344	3.61816	4.30797	3.56906	5.7452	5.78271	5.06442	1.08726	0.131574	0.307989	0.000116898	0.0640484	2.07103e-07	0.0181092	1.06355e-08
18660444	18660444	18660444	NP_767081.1 // GenPept // ATP synthase F0F1 subunit gamma // NC_004463.1// --- // --- // --- // --- // ---	Rhizobium	NP_767081.1 // bll0441 // ATP synthase F0F1 subunit gamma // --- // 100	bll0441	NP_767081.1	9.75859	9.65128	9.78021	9.64113	9.60326	9.49131	4.13248	5.24315	5.02315	6.50296	5.03006	5.61134	1.11046	0.129185	0.530273	0.0464078	0.0686889	8.89715e-06	0.0327939	1.40669e-06
18660445	18660445	18660445	NP_767082.1 // GenPept // ATP synthase F0F1 subunit alpha // NC_004463.1// --- // --- // --- // --- // ---	Rhizobium	NP_767082.1 // bll0442 // ATP synthase F0F1 subunit alpha // --- // 100	bll0442	NP_767082.1	10.7756	10.5909	10.6889	10.7251	10.603	10.5891	6.23506	7.05831	6.4514	7.61957	7.59667	7.24849	1.03292	0.339611	0.533422	0.00190468	0.112592	2.61252e-07	0.0581723	3.30626e-08
18660446	18660446	18660446	NP_767083.1 // GenPept // ATP synthase F0F1 subunit delta // NC_004463.1// --- // --- // --- // --- // ---	Rhizobium	NP_767083.1 // bll0443 // ATP synthase F0F1 subunit delta // --- // 100	bll0443	NP_767083.1	10.1477	10.3033	10.0985	10.1368	9.84804	9.99629	5.69243	7.16171	7.01276	8.24156	7.90597	7.90119	1.13864	0.120677	0.380526	0.00388587	0.253935	0.00045908	0.0847386	7.06746e-06
18660447	18660447	18660447	NP_767084.1 // GenPept // hypothetical protein // NC_004463.1// --- // --- // --- // --- // ---	Rhizobium	NP_767084.1 // blr044 // hypothetical protein // --- // 100	blr044	NP_767084.1	7.19367	7.3097	7.2331	7.61539	7.51111	7.6836	4.69275	3.78148	3.21679	6.10877	4.79753	5.14278	0.77981	0.00093906	0.365341	0.00795899	0.209689	0.00061181	0.0981759	4.02437e-05
18660448	18660448	18660448	NP_767085.1 // GenPept // primosome assembly protein PriA // NC_004463.1// --- // --- // --- // --- // ---	Rhizobium	NP_767085.1 // bll0445 // primosome assembly protein PriA // --- // 100	bll0445	NP_767085.1	5.40391	5.56006	5.19159	5.12877	5.06479	5.47254	2.87095	2.42706	2.17956	3.17828	2.27262	1.51678	1.11699	0.400979	1.12503	0.671876	0.134021	6.93565e-05	0.134655	7.05243e-05
18660449	18660449	18660449	NP_767086.1 // GenPept // site-specific tyrosine recombinase XerC // NC_004463.1// --- // --- // --- // --- // ---	Rhizobium	NP_767086.1 // blr0446 // site-specific tyrosine recombinase XerC // --- // 100	blr0446	NP_767086.1	6.71075	6.98327	6.73736	6.72025	6.62445	6.7628	3.59828	2.88304	3.3541	3.03081	3.90244	5.03529	1.08081	0.171924	0.610877	0.146013	0.152514	0.000275852	0.0864499	4.37251e-05
18660450	18660450	18660450	NP_767087.1 // GenPept // hypothetical protein // NC_004463.1// --- // --- // --- // --- // ---	Rhizobium	NP_767087.1 // blr0447 // hypothetical protein // --- // 100	blr0447	NP_767087.1	8.16889	7.82413	7.91315	8.05445	8.02488	8.06406	3.91484	3.57165	3.88545	3.98813	4.27059	5.15938	0.951549	0.497099	0.623282	0.0362419	0.0839046	1.0528e-06	0.0552425	3.15811e-07
18660451	18660451	18660451	NP_767088.1 // GenPept // hypothetical protein // NC_004463.1// --- // --- // --- // --- // ---	Rhizobium	NP_767088.1 // bll0448 // hypothetical protein // --- // 100	bll0448	NP_767088.1	8.96675	8.77785	8.89791	9.01813	8.94914	8.81332	5.72331	8.10228	7.52593	7.65625	7.41938	8.44352	0.968338	0.771585	0.606031	0.229134	0.470692	0.0857783	0.2945	0.0130326
18660452	18660452	18660452	NP_767089.1 // GenPept // dihydrolipoamide dehydrogenase // NC_004463.1// --- // --- // --- // --- // ---	Rhizobium	NP_767089.1 // bll0449 // dihydrolipoamide dehydrogenase // --- // 100	bll0449	NP_767089.1	8.48155	8.01524	8.40845	8.35488	8.13845	8.14941	3.22098	4.17955	3.69057	4.32284	4.18788	4.17031	1.07034	0.439599	0.692564	0.0493068	0.0630557	1.20464e-07	0.0411002	3.89674e-08
18660453	18660453	18660453	NP_767090.1 // GenPept // short-chain dehydrogenase // NC_004463.1// --- // --- // --- // --- // ---	Rhizobium	NP_767090.1 // bll0450 // short-chain dehydrogenase // --- // 100	bll0450	NP_767090.1	10.186	9.96361	10.0315	10.1065	9.96921	9.91424	5.00557	6.4543	5.84567	6.67722	6.27561	6.48366	1.0457	0.418752	0.611187	0.0536583	0.0873035	3.62931e-06	0.0510532	7.94256e-07
18660454	18660454	18660454	NP_767091.1 // GenPept // dihydrolipoamide succinyltransferase // NC_004463.1// --- // --- // --- // --- // ---	Rhizobium	NP_767091.1 // bll0451 // dihydrolipoamide succinyltransferase // --- // 100	bll0451	NP_767091.1	9.09619	8.73395	9.0681	9.06687	8.95252	8.81169	3.51487	3.99875	3.60134	3.79961	4.32805	4.00692	1.01942	0.92993	0.790108	0.0957154	0.0335202	3.58232e-09	0.0260768	2.03478e-09
18660455	18660455	18660455	NP_767092.1 // GenPept // 2-oxoglutarate dehydrogenase E1 // NC_004463.1// --- // --- // --- // --- // ---	Rhizobium	NP_767092.1 // bll0452 // 2-oxoglutarate dehydrogenase E1 // --- // 100	bll0452	NP_767092.1	9.68149	9.32213	9.61961	9.52616	9.53478	9.57413	5.32143	6.19074	5.59985	7.45972	6.38007	7.11247	1.00293	0.726586	0.411773	0.00271219	0.169465	2.69967e-05	0.0699722	1.30192e-06
18660456	18660456	18660456	NP_767093.1 // GenPept // succinyl-CoA synthetase subunit alpha // NC_004463.1// --- // --- // --- // --- // ---	Rhizobium	NP_767093.1 // bll0453 // succinyl-CoA synthetase subunit alpha // --- // 100	bll0453	NP_767093.1	7.87954	7.49413	7.82971	7.71703	7.51567	7.53052	4.60469	3.68102	3.45016	4.72519	4.17344	4.27816	1.11237	0.264341	0.716825	0.139969	0.109161	4.44396e-06	0.0706824	1.13576e-06
18660457	18660457	18660457	NP_767094.1 // GenPept // hypothetical protein // NC_004463.1// --- // --- // --- // --- // ---	Rhizobium	NP_767094.1 // bll0454 // hypothetical protein // --- // 100	bll0454	NP_767094.1	8.99763	8.46593	8.88048	8.93001	8.85618	8.74316	3.1379	4.93865	3.77629	6.18258	3.31509	5.32373	0.968372	0.668197	0.503646	0.205013	0.0668628	0.000614878	0.0351484	0.000147293
18660458	18660458	18660458	NP_767095.1 // GenPept // succinyl-CoA synthetase subunit beta // NC_004463.1// --- // --- // --- // --- // ---	Rhizobium	NP_767095.1 // bll0455 // succinyl-CoA synthetase subunit beta // --- // 100	bll0455	NP_767095.1	9.36707	9.06335	9.27757	9.27524	9.10205	9.16276	4.46651	5.05329	4.42605	6.55579	5.6438	5.65463	1.04227	0.967949	0.405341	0.0012392	0.106682	2.05069e-06	0.0415968	1.35879e-07
18660459	18660459	18660459	NP_767096.1 // GenPept // malate dehydrogenase // NC_004463.1// --- // --- // --- // --- // ---	Rhizobium	NP_767096.1 // bll0456 // malate dehydrogenase // --- // 100	bll0456	NP_767096.1	9.32181	8.8298	9.27154	9.12991	9.06364	9.04089	4.60449	5.51885	4.79935	6.50738	5.93685	6.92181	1.05607	0.757062	0.358211	0.0012192	0.162352	2.48335e-05	0.0556753	7.60041e-07
18660460	18660460	18660460	NP_767097.1 // GenPept // hypothetical protein // NC_004463.1// --- // --- // --- // --- // ---	Rhizobium	NP_767097.1 // bll0457 // hypothetical protein // --- // 100	bll0457	NP_767097.1	7.06537	6.76604	7.00741	6.78248	6.70817	6.70303	1.95708	2.28381	3.53623	3.7855	3.20027	3.27481	1.16498	0.0720127	0.56338	0.0559033	0.100758	1.95076e-05	0.0489041	2.51284e-06
18660461	18660461	18660461	NP_767098.1 // GenPept // 2'-5' RNA ligase // NC_004463.1// --- // --- // --- // --- // ---	Rhizobium	NP_767098.1 // bll0458 // 2'-5' RNA ligase // --- // 100	bll0458	NP_767098.1	7.93793	7.90769	7.91873	8.12688	8.25985	8.25086	4.88061	5.37531	5.36587	6.02881	6.1868	6.82974	0.816605	0.00101528	0.453385	0.000629157	0.274698	2.08454e-05	0.152387	1.23616e-06
18660462	18660462	18660462	NP_767099.1 // GenPept // esterase // NC_004463.1// --- // --- // --- // --- // ---	Rhizobium	NP_767099.1 // bll0459 // esterase // --- // 100	bll0459	NP_767099.1	6.7437	7.06225	6.74179	6.92272	6.76295	6.73295	4.55323	6.35733	5.90549	6.33767	6.08431	6.73603	1.0343	0.84021	0.582103	0.0967811	0.747317	0.340982	0.42223	0.0171514
18660463	18660463	18660463	NP_767100.1 // GenPept // ABC transporter ATP-binding protein // NC_004463.1// --- // --- // --- // --- // ---	Rhizobium	NP_767100.1 // blr0460 // ABC transporter ATP-binding protein // --- // 100	blr0460	NP_767100.1	6.54086	6.2598	6.46867	6.50006	6.36827	6.43488	3.97203	3.86674	4.28486	4.40514	4.10221	4.94296	0.994851	0.63356	0.735998	0.0639508	0.258642	1.2653e-05	0.191856	2.82829e-06
18660464	18660464	18660464	NP_767101.1 // GenPept // ABC transporter permease // NC_004463.1// --- // --- // --- // --- // ---	Rhizobium	NP_767101.1 // blr0461 // ABC transporter permease // --- // 100	blr0461	NP_767101.1	5.26775	5.37268	5.06871	5.0982	5.30912	5.10373	2.83228	3.1114	3.10575	3.10549	2.29664	2.65446	1.04832	0.701607	1.25784	0.128013	0.178647	1.35213e-06	0.214656	3.1933e-06
18660465	18660465	18660465	NP_767102.1 // GenPept // ABC transporter permease // NC_004463.1// --- // --- // --- // --- // ---	Rhizobium	NP_767102.1 // blr0462 // ABC transporter permease // --- // 100	blr0462	NP_767102.1	10.768	10.8387	10.8181	10.8841	10.9106	10.9478	9.59055	9.72039	9.59583	10.2591	10.0028	10.3428	0.929269	0.078709	0.675511	0.000111787	0.610214	2.14297e-05	0.443593	4.95651e-07
18660466	18660466	18660466	NP_767103.1 // GenPept // acetyltransferase // NC_004463.1// --- // --- // --- // --- // ---	Rhizobium	NP_767103.1 // blr0463 // acetyltransferase // --- // 100	blr0463	NP_767103.1	6.61942	6.79107	6.83031	6.89863	7.04513	6.9405	3.9994	4.62139	3.95348	5.42317	4.36534	4.81289	0.862775	0.048001	0.626025	0.0371209	0.234184	5.54073e-05	0.170104	1.29971e-05
18660467	18660467	18660467	NP_767104.1 // GenPept // hypothetical protein // NC_004463.1// --- // --- // --- // --- // ---	Rhizobium	NP_767104.1 // bll0464 // hypothetical protein // --- // 100	bll0464	NP_767104.1	8.68598	9.10108	8.67819	9.12846	8.98072	9.08361	7.71651	8.59292	8.29853	9.05723	9.01846	9.22044	0.852691	0.175821	0.537354	0.0030465	1.02416	0.8761	0.65108	0.020092
18660468	18660468	18660468	NP_767105.1 // GenPept // hypothetical protein // NC_004463.1// --- // --- // --- // --- // ---	Rhizobium	NP_767105.1 // bll0465 // hypothetical protein // --- // 100	bll0465	NP_767105.1	7.20753	7.08567	7.29001	7.74983	7.82337	7.84885	6.20752	7.36116	7.4269	7.77657	7.07792	7.92299	0.654686	0.000105429	0.662519	0.117391	0.861631	0.543327	0.873042	0.578742
18660469	18660469	18660469	NP_767106.1 // GenPept // aconitate hydratase // NC_004463.1// --- // --- // --- // --- // ---	Rhizobium	NP_767106.1 // bll0466 // aconitate hydratase // --- // 100	bll0466	NP_767106.1	9.27082	8.90487	9.15949	9.17667	8.95543	9.01459	4.75051	4.99682	4.81629	6.62081	5.02334	6.01487	1.04809	0.764257	0.4891	0.0173584	0.11168	1.62531e-05	0.052295	1.73991e-06
18660470	18660470	18660470	NP_767107.1 // GenPept // cytochrome c biogenesis protein CcmA // NC_004463.1// --- // --- // --- // --- // ---	Rhizobium	NP_767107.1 // blr0467 // cytochrome c biogenesis protein CcmA // --- // 100	blr0467	NP_767107.1	7.5647	7.69318	7.68233	7.52093	7.43335	7.63423	4.23205	5.40334	4.59219	5.06363	5.09883	4.95972	1.08376	0.0903185	0.813266	0.270268	0.178157	9.25684e-06	0.133581	2.89675e-06
18660471	18660471	18660471	NP_767108.1 // GenPept // heme exporter protein B // NC_004463.1// --- // --- // --- // --- // ---	Rhizobium	NP_767108.1 // blr0468 // heme exporter protein B // --- // 100	blr0468	NP_767108.1	5.71778	5.44838	5.66923	5.57285	5.66743	5.66787	3.5552	2.48972	3.26136	2.97493	2.30367	4.66102	0.986055	0.916135	0.863871	0.710083	0.199872	0.00284095	0.175592	0.00180178
18660472	18660472	18660472	NP_767109.1 // GenPept // heme exporter protein C // NC_004463.1// --- // --- // --- // --- // ---	Rhizobium	NP_767109.1 // blr0469 // heme exporter protein C // --- // 100	blr0469	NP_767109.1	7.03156	7.58421	7.20208	6.88009	7.00641	6.88857	2.29713	3.008	3.29713	3.92091	3.7551	4.8093	1.28815	0.240123	0.407719	0.00474251	0.147292	3.46173e-05	0.0471959	1.05163e-06
18660473	18660473	18660473	NP_767110.1 // GenPept // heme exporter protein D // NC_004463.1// --- // --- // --- // --- // ---	Rhizobium	NP_767110.1 // bsr0470 // heme exporter protein D // --- // 100	bsr0470	NP_767110.1	6.78529	6.97169	6.96328	6.85817	6.88735	6.91166	4.16958	4.5832	4.13902	5.54626	6.05699	5.78743	1.01634	0.133745	0.353646	9.38834e-06	0.470141	9.58371e-05	0.163858	1.34803e-07
18660474	18660474	18660474	NP_767111.1 // GenPept // thiol:disulfide interchange protein // NC_004463.1// --- // --- // --- // --- // ---	Rhizobium	NP_767111.1 // blr0471 // thiol:disulfide interchange protein // --- // 100	blr0471	NP_767111.1	7.20914	7.75641	7.36857	7.03231	7.00633	7.05068	4.98376	5.66216	4.54465	5.69383	5.16647	6.1069	1.35051	0.101125	0.663328	0.102426	0.38581	0.00269383	0.191952	7.51708e-05
18660475	18660475	18660475	NP_767112.2 // GenPept // intracellular septation protein A // NC_004463.1// --- // --- // --- // --- // ---	Rhizobium	NP_767112.2 // bll0472 // intracellular septation protein A // --- // 100	bll0472	NP_767112.2	5.81052	5.75999	5.9158	5.85594	5.62638	5.588	2.44006	3.46394	3.82774	3.63305	3.51177	3.65391	1.09824	0.26848	0.781513	0.274261	0.234795	0.000124654	0.166679	2.74323e-05
18660476	18660476	18660476	NP_767113.1 // GenPept // cell division protein // NC_004463.1// --- // --- // --- // --- // ---	Rhizobium	NP_767113.1 // bll0473 // cell division protein // --- // 100	bll0473	NP_767113.1	6.20181	6.16418	6.33742	6.01427	5.9185	6.04208	3.43674	3.93588	4.28001	4.45257	3.27685	4.90736	1.18413	0.0210943	0.796616	0.421661	0.291312	0.00177003	0.19611	0.000300032
18660477	18660477	18660477	NP_767114.1 // GenPept // hypothetical protein // NC_004463.1// --- // --- // --- // --- // ---	Rhizobium	NP_767114.1 // blr0474 // hypothetical protein // --- // 100	blr0474	NP_767114.1	5.93974	5.89929	6.08663	6.18013	6.10281	6.09584	3.2071	2.93635	3.09749	3.75308	4.34981	3.52883	0.9017	0.0121857	0.575573	0.00278202	0.210367	2.13474e-06	0.134445	3.05612e-07
18660478	18660478	18660478	NP_767115.1 // GenPept // hypothetical protein // NC_004463.1// --- // --- // --- // --- // ---	Rhizobium	NP_767115.1 // blr0475 // hypothetical protein // --- // 100	blr0475	NP_767115.1	6.27854	6.34714	6.04008	6.15827	6.09574	5.97301	2.88658	3.01164	3.3538	2.86077	3.02165	3.03264	1.10965	0.204138	1.08097	0.415392	0.116307	1.05706e-08	0.113604	9.7008e-09
18660479	18660479	18660479	NP_767116.1 // GenPept // hypothetical protein // NC_004463.1// --- // --- // --- // --- // ---	Rhizobium	NP_767116.1 // bll0476 // hypothetical protein // --- // 100	bll0476	NP_767116.1	5.92861	5.93673	5.99951	5.75955	5.85316	5.81031	2.97907	3.45099	2.8985	3.6264	2.68628	3.74782	1.10736	0.0286685	0.844409	0.388919	0.182482	1.62282e-05	0.139136	5.39012e-06
18660480	18660480	18660480	NP_767117.1 // GenPept // diaminopimelate epimerase // NC_004463.1// --- // --- // --- // --- // ---	Rhizobium	NP_767117.1 // bll0477 // diaminopimelate epimerase // --- // 100	bll0477	NP_767117.1	7.08331	7.12385	7.0823	6.75829	6.7728	6.81106	3.39668	3.82966	4.14315	3.70648	3.6199	4.57159	1.24464	0.00107107	0.885058	0.52365	0.142129	5.27648e-06	0.101064	1.55367e-06
18660481	18660481	18660481	NP_767118.1 // GenPept // hypothetical protein // NC_004463.1// --- // --- // --- // --- // ---	Rhizobium	NP_767118.1 // blr0478 // hypothetical protein // --- // 100	blr0478	NP_767118.1	8.78874	8.51717	8.78091	9.07433	9.10247	9.14776	5.31081	6.17082	5.86396	7.13245	6.0975	6.42516	0.753931	0.0171549	0.586483	0.0279176	0.169989	2.0109e-05	0.132701	7.62678e-06
18660482	18660482	18660482	NP_767119.1 // GenPept // hypothetical protein // NC_004463.1// --- // --- // --- // --- // ---	Rhizobium	NP_767119.1 // blr0479 // hypothetical protein // --- // 100	blr0479	NP_767119.1	7.01487	6.89253	7.02783	7.16341	7.03031	7.28258	3.67287	3.74764	4.11544	5.19541	3.98358	5.30425	0.88102	0.0779252	0.506127	0.0153835	0.198743	8.54756e-05	0.113985	9.97539e-06
18660483	18660483	18660483	NP_767120.1 // GenPept // hypothetical protein // NC_004463.1// --- // --- // --- // --- // ---	Rhizobium	NP_767120.1 // bll0480 // hypothetical protein // --- // 100	bll0480	NP_767120.1	5.17372	5.03121	5.11569	4.95336	5.10315	5.26497	3.45832	3.92648	2.94063	2.5143	2.31336	2.43911	0.996735	0.332519	2.0273	0.00155089	0.155512	1.70609e-06	0.315331	5.91716e-05
18660484	18660484	18660484	NP_767121.1 // GenPept // signal recognition particle protein // NC_004463.1// --- // --- // --- // --- // ---	Rhizobium	NP_767121.1 // blr0481 // signal recognition particle protein // --- // 100	blr0481	NP_767121.1	6.47342	6.59672	6.47765	6.16891	6.17817	6.19596	3.98858	4.46854	3.31506	4.26664	3.59288	4.13266	1.26227	0.00146815	0.950435	0.799519	0.220122	5.15062e-05	0.16587	1.47871e-05
18660485	18660485	18660485	NP_767122.1 // GenPept // 30S ribosomal protein S16 // NC_004463.1// --- // --- // --- // --- // ---	Rhizobium	NP_767122.1 // blr0482 // 30S ribosomal protein S16 // --- // 100	blr0482	NP_767122.1	10.5281	10.2316	10.3103	10.2063	10.0342	10.053	5.16216	6.0921	5.5928	6.8079	5.45246	6.43097	1.19937	0.050203	0.65304	0.117838	0.0685176	4.084e-06	0.0373952	8.63263e-07
18660486	18660486	18660486	NP_767123.1 // GenPept // 16S rRNA-processing protein RimM // NC_004463.1// --- // --- // --- // --- // ---	Rhizobium	NP_767123.1 // blr0483 // 16S rRNA-processing protein RimM // --- // 100	blr0483	NP_767123.1	9.7817	9.63842	9.69483	9.45875	9.4487	9.56493	6.32888	7.05559	6.11434	7.32021	6.8681	6.86877	1.16025	0.00764098	0.697652	0.0548598	0.18027	5.14447e-06	0.108414	7.08629e-07
18660487	18660487	18660487	NP_767124.1 // GenPept // transcriptional regulator // NC_004463.1// --- // --- // --- // --- // ---	Rhizobium	NP_767124.1 // bll0484 // transcriptional regulator // --- // 100	bll0484	NP_767124.1	5.1713	5.4213	4.98851	5.19464	5.14162	5.48695	3.87957	4.96066	4.5214	4.48979	3.46367	4.39753	0.947442	0.575321	1.26302	0.352767	0.448316	0.00950839	0.598813	0.0621534
18660488	18660488	18660488	NP_767125.1 // GenPept // hypothetical protein // NC_004463.1// --- // --- // --- // --- // ---	Rhizobium	NP_767125.1 // blr0485 // hypothetical protein // --- // 100	blr0485	NP_767125.1	5.10803	5.40873	5.13572	5.03598	5.15785	5.1013	2.62629	2.57385	2.5633	3.33336	2.35932	4.16499	1.09033	0.981128	0.616394	0.10063	0.2847	0.00132555	0.16158	0.000113816
18660489	18660489	18660489	NP_767126.1 // GenPept // tRNA (guanine-N(1)-)-methyltransferase // NC_004463.1// --- // --- // --- // --- // ---	Rhizobium	NP_767126.1 // blr0486 // tRNA (guanine-N(1)-)-methyltransferase // --- // 100	blr0486	NP_767126.1	5.93677	5.96391	6.1337	5.85716	5.64497	5.51784	3.22859	3.22578	3.15952	3.32917	2.93132	2.72379	1.26046	0.0203833	1.15658	0.202237	0.156197	1.04791e-07	0.142909	7.26578e-08
18660490	18660490	18660490	NP_767127.1 // GenPept // 50S ribosomal protein L19 // NC_004463.1// --- // --- // --- // --- // ---	Rhizobium	NP_767127.1 // blr0487 // 50S ribosomal protein L19 // --- // 100	blr0487	NP_767127.1	10.2114	10.2977	10.1972	9.76454	9.72429	9.789	7.84945	8.54886	7.65351	8.94971	9.03398	8.90798	1.39146	0.000377628	0.518847	0.00129108	0.57619	0.00360706	0.214916	3.30177e-06
18660491	18660491	18660491	NP_767128.1 // GenPept // isopropylmalate isomerase large subunit // NC_004463.1// --- // --- // --- // --- // ---	Rhizobium	NP_767128.1 // blr0488 // isopropylmalate isomerase large subunit // --- // 100	blr0488	NP_767128.1	8.45904	8.22181	8.20663	8.2621	8.25954	8.04911	3.69974	5.31652	4.37013	6.21187	4.23036	5.99802	1.07691	0.502879	0.493817	0.106301	0.152812	0.00128042	0.0701361	0.000130572
18660492	18660492	18660492	NP_767129.1 // GenPept // glicine-rich protein // NC_004463.1// --- // --- // --- // --- // ---	Rhizobium	NP_767129.1 // bll0489 // glicine-rich protein // --- // 100	bll0489	NP_767129.1	7.28455	7.5972	7.30688	7.75261	7.9014	7.8849	4.11031	4.48414	4.93073	5.69097	6.05504	6.03569	0.734873	0.010158	0.374012	0.000114635	0.264425	1.29874e-05	0.135108	5.85238e-07
18660493	18660493	18660493	NP_767130.1 // GenPept // hypothetical protein // NC_004463.1// --- // --- // --- // --- // ---	Rhizobium	NP_767130.1 // blr0490 // hypothetical protein // --- // 100	blr0490	NP_767130.1	5.48616	5.73959	5.1555	5.3545	5.22937	5.44166	1.65642	1.91719	1.83267	2.69937	2.22291	3.04627	1.0985	0.683649	0.553214	0.00445798	0.15543	1.76869e-06	0.0792016	1.62339e-07
18660494	18660494	18660494	NP_767131.1 // GenPept // hypothetical protein // NC_004463.1// --- // --- // --- // --- // ---	Rhizobium	NP_767131.1 // bll0491 // hypothetical protein // --- // 100	bll0491	NP_767131.1	6.14016	6.45417	6.32637	6.27839	6.00011	5.99912	4.94373	4.93264	4.77255	4.83696	4.41498	5.415	1.15988	0.43824	0.995847	0.979641	0.434201	0.000748455	0.372696	0.000247368
18660495	18660495	18660495	NP_767132.1 // GenPept // hypothetical protein // NC_004463.1// --- // --- // --- // --- // ---	Rhizobium	NP_767132.1 // blr0492 // hypothetical protein // --- // 100	blr0492	NP_767132.1	5.94094	6.42399	5.95264	6.08096	6.02394	5.92528	5.93036	5.49182	5.68702	6.03628	5.7033	6.6822	1.0811	0.828099	0.7384	0.119531	1.0947	0.617166	0.75639	0.147278
18660496	18660496	18660496	NP_767133.1 // GenPept // hypothetical protein // NC_004463.1// --- // --- // --- // --- // ---	Rhizobium	NP_767133.1 // bll0493 // hypothetical protein // --- // 100	bll0493	NP_767133.1	7.46158	7.30939	7.42387	7.48215	7.45263	7.5031	5.19874	6.44738	5.49335	7.00713	7.05461	7.156	0.94624	0.499347	0.389737	0.00101757	0.754341	0.170975	0.310977	0.000250616
18660497	18660497	18660497	NP_767134.1 // GenPept // hypothetical protein // NC_004463.1// --- // --- // --- // --- // ---	Rhizobium	NP_767134.1 // blr0494 // hypothetical protein // --- // 100	blr0494	NP_767134.1	6.04833	5.76903	5.9295	5.9611	5.9799	5.76146	4.22415	3.64117	4.53574	3.31923	3.98832	3.9173	1.01114	0.498356	1.31228	0.155729	0.22388	2.52001e-05	0.290793	9.97763e-05
18660498	18660498	18660498	NP_767135.1 // GenPept // isopropylmalate isomerase small subunit // NC_004463.1// --- // --- // --- // --- // ---	Rhizobium	NP_767135.1 // blr0495 // isopropylmalate isomerase small subunit // --- // 100	blr0495	NP_767135.1	9.46243	9.31009	9.40654	9.38566	9.49691	9.3499	5.94834	6.33153	6.16839	7.85539	7.70977	7.73975	0.987734	0.763406	0.325589	1.48644e-07	0.320295	1.32732e-07	0.105579	6.16275e-10
18660499	18660499	18660499	NP_767136.1 // GenPept // hypothetical protein // NC_004463.1// --- // --- // --- // --- // ---	Rhizobium	NP_767136.1 // blr0496 // hypothetical protein // --- // 100	blr0496	NP_767136.1	6.98843	6.6448	6.9429	6.57671	6.64729	6.36188	2.61445	3.32554	3.46025	3.49985	3.23589	3.81281	1.25955	0.0181099	0.766965	0.150062	0.123926	1.54244e-06	0.0756086	2.99744e-07
18660500	18660500	18660500	NP_767137.1 // GenPept // hypothetical protein // NC_004463.1// --- // --- // --- // --- // ---	Rhizobium	NP_767137.1 // blr0497 // hypothetical protein // --- // 100	blr0497	NP_767137.1	6.02177	7.40642	6.55502	5.34168	5.02991	5.44283	5.28107	6.12819	5.74006	6.60038	7.038	8.14182	2.81577	0.0227484	0.343021	0.0115198	3.96851	0.00299533	0.519561	0.081112
18660501	18660501	18660501	NP_767138.1 // GenPept // phosphoglycolate phosphatase // NC_004463.1// --- // --- // --- // --- // ---	Rhizobium	NP_767138.1 // bll0498 // phosphoglycolate phosphatase // --- // 100	bll0498	NP_767138.1	5.65913	5.68827	5.76645	5.63544	5.35273	5.36236	2.56799	3.29918	2.40154	4.60623	2.29443	4.33724	1.18845	0.0331191	0.50357	0.112964	0.30689	0.015469	0.129553	0.000726347
18660502	18660502	18660502	NP_767139.1 // GenPept // citrate lyase subunit beta // NC_004463.1// --- // --- // --- // --- // ---	Rhizobium	NP_767139.1 // bll0499 // citrate lyase subunit beta // --- // 100	bll0499	NP_767139.1	6.69843	6.16328	6.64093	6.54624	6.49236	6.47421	2.34775	1.74976	2.73863	3.2644	1.72322	3.30001	1.01074	0.97944	0.715077	0.300481	0.0747529	2.67284e-05	0.0535799	1.09825e-05
18660503	18660503	18660503	NP_767140.1 // GenPept // carbonate dehydratase // NC_004463.1// --- // --- // --- // --- // ---	Rhizobium	NP_767140.1 // blr0500 // carbonate dehydratase // --- // 100	blr0500	NP_767140.1	7.44778	7.26782	7.44393	7.41877	7.40088	7.18427	3.56411	5.2152	3.69042	5.66326	4.54649	4.90553	1.03556	0.537689	0.542673	0.0837957	0.203597	0.000884496	0.106584	8.97035e-05
18660504	18660504	18660504	NP_767141.1 // GenPept // aspartate-semialdehyde dehydrogenase // NC_004463.1// --- // --- // --- // --- // ---	Rhizobium	NP_767141.1 // bll0501 // aspartate-semialdehyde dehydrogenase // --- // 100	bll0501	NP_767141.1	9.05506	8.8448	8.96945	8.79961	8.88826	8.72074	5.24027	6.08202	6.15645	7.13986	6.61235	7.1858	1.11305	0.128095	0.449661	0.00177836	0.282529	8.72977e-05	0.114214	1.60846e-06
18660505	18660505	18660505	NP_767142.1 // GenPept // hypothetical protein // NC_004463.1// --- // --- // --- // --- // ---	Rhizobium	NP_767142.1 // blr0502 // hypothetical protein // --- // 100	blr0502	NP_767142.1	6.13975	6.60688	6.20807	6.28914	6.23886	6.12071	3.64651	3.93307	3.70236	4.04908	3.41088	4.64054	1.08328	0.701011	0.827684	0.359333	0.220257	5.33973e-05	0.16986	1.68805e-05
18660506	18660506	18660506	NP_767143.1 // GenPept // 3-isopropylmalate dehydrogenase // NC_004463.1// --- // --- // --- // --- // ---	Rhizobium	NP_767143.1 // bll0504 // 3-isopropylmalate dehydrogenase // --- // 100	bll0504	NP_767143.1	7.74418	7.13676	7.74782	7.41066	7.17013	7.03367	2.20233	2.88064	2.92199	3.87135	3.17216	4.58751	1.28051	0.161336	0.432663	0.0115095	0.0995927	1.88613e-05	0.0340878	1.06332e-06
18660507	18660507	18660507	NP_767144.1 // GenPept // hypothetical protein // NC_004463.1// --- // --- // --- // --- // ---	Rhizobium	NP_767144.1 // blr0503 // hypothetical protein // --- // 100	blr0503	NP_767144.1	4.799	5.0091	5.1218	4.94308	4.63912	4.8623	2.87192	2.3206	2.4135	2.01032	2.64852	2.35999	1.11906	0.294246	1.1453	0.357268	0.179839	1.71811e-06	0.184118	1.90907e-06
18660508	18660508	18660508	NP_767145.1 // GenPept // hypothetical protein // NC_004463.1// --- // --- // --- // --- // ---	Rhizobium	NP_767145.1 // bll0505 // hypothetical protein // --- // 100	bll0505	NP_767145.1	6.76465	6.15429	6.54422	7.04852	6.81708	6.85095	4.1188	6.06317	5.21905	5.69748	5.1916	6.92552	0.757919	0.0848639	0.572551	0.186136	0.511457	0.120258	0.391193	0.0409453
18660509	18660509	18660509	NP_767146.1 // GenPept // hypothetical protein // NC_004463.1// --- // --- // --- // --- // ---	Rhizobium	NP_767146.1 // bll0506 // hypothetical protein // --- // 100	bll0506	NP_767146.1	6.06203	5.94811	6.12811	6.57321	6.4986	6.28088	3.17882	4.34417	3.88997	4.43042	3.00082	5.72534	0.753586	0.0343359	0.668405	0.368692	0.238925	0.00956968	0.211427	0.00627165
18660510	18660510	18660510	NP_767147.1 // GenPept // hypothetical protein // NC_004463.1// --- // --- // --- // --- // ---	Rhizobium	NP_767147.1 // bll0507 // hypothetical protein // --- // 100	bll0507	NP_767147.1	6.31184	6.15505	6.40975	6.62467	6.55483	6.48776	2.74126	2.40361	3.44386	3.23766	2.27485	2.35136	0.834604	0.0422358	1.18232	0.462852	0.0654044	1.51774e-06	0.0928272	4.31427e-06
18660511	18660511	18660511	NP_767148.1 // GenPept // oxidoreductase // NC_004463.1// --- // --- // --- // --- // ---	Rhizobium	NP_767148.1 // bll0508 // oxidoreductase // --- // 100	bll0508	NP_767148.1	6.92732	6.9104	6.9844	7.36106	7.24194	7.55419	3.41499	3.83223	2.56735	3.45083	2.32168	3.34302	0.731813	0.00299679	1.17529	0.548449	0.0491311	2.62e-06	0.0786083	9.39439e-06
18660512	18660512	18660512	NP_767149.1 // GenPept // malonyl-CoA synthase // NC_004463.1// --- // --- // --- // --- // ---	Rhizobium	NP_767149.1 // blr0509 // malonyl-CoA synthase // --- // 100	blr0509	NP_767149.1	7.0789	6.44359	6.96975	6.98846	6.95522	6.88881	1.98484	2.76109	3.50973	3.96964	3.55582	3.49948	0.940484	0.733182	0.527376	0.0323768	0.103724	1.63559e-05	0.0591754	3.12207e-06
18660513	18660513	18660513	NP_767150.1 // GenPept // hypothetical protein // NC_004463.1// --- // --- // --- // --- // ---	Rhizobium	NP_767150.1 // bll0510 // hypothetical protein // --- // 100	bll0510	NP_767150.1	5.48567	5.33105	5.64355	5.23998	5.20043	5.28591	2.78368	3.48646	3.54579	2.40999	3.53355	2.58377	1.1891	0.0655911	1.3468	0.201546	0.189508	5.36517e-05	0.215419	9.47559e-05
18660514	18660514	18660514	NP_767151.1 // GenPept // transcriptional regulator // NC_004463.1// --- // --- // --- // --- // ---	Rhizobium	NP_767151.1 // blr0511 // transcriptional regulator // --- // 100	blr0511	NP_767151.1	4.55308	4.30166	4.65637	4.42487	4.33273	4.32981	3.48432	3.07884	3.34536	2.61975	2.46225	3.54694	1.10812	0.324592	1.34399	0.14651	0.356962	0.000508659	0.435013	0.00193162
18660515	18660515	18660515	NP_767152.1 // GenPept // succinate dehydrogenase cytochrome B-556 subunit // NC_004463.1// --- // --- // --- // --- // ---	Rhizobium	NP_767152.1 // blr0512 // succinate dehydrogenase cytochrome B-556 subunit // --	blr0512	NP_767152.1	8.88926	8.42697	8.77049	8.57415	8.55589	8.42348	3.61582	5.46738	4.81877	5.55938	3.99915	4.83582	1.1401	0.404433	0.892467	0.755549	0.0759019	8.36713e-05	0.0598881	4.47106e-05
18660516	18660516	18660516	NP_767153.1 // GenPept // succinate dehydrogenase hydrophobic membrane anchor protein subunit // NC_004463.1// --- // --- // --- // --- // ---	Rhizobium	NP_767153.1 // blr0513 // succinate dehydrogenase hydrophobic membrane anchor pr	blr0513	NP_767153.1	9.49702	8.92466	9.35885	9.28948	9.20592	9.10602	3.56968	4.86675	4.60138	5.79144	5.3006	5.31269	1.05532	0.586166	0.459358	0.00906719	0.0752468	3.21208e-06	0.033164	3.88958e-07
18660517	18660517	18660517	NP_767154.1 // GenPept // succinate dehydrogenase flavoprotein subunit // NC_004463.1// --- // --- // --- // --- // ---	Rhizobium	NP_767154.1 // blr0514 // succinate dehydrogenase flavoprotein subunit // --- //	blr0514	NP_767154.1	8.37396	7.92036	8.26594	7.95335	8.0755	7.96236	3.54294	4.92723	4.39589	5.26432	4.8927	5.38674	1.14968	0.423639	0.538657	0.0236066	0.142022	2.18978e-05	0.0670758	1.91509e-06
18660518	18660518	18660518	NP_767155.1 // GenPept // succinate dehydrogenase iron-sulfur subunit // NC_004463.1// --- // --- // --- // --- // ---	Rhizobium	NP_767155.1 // blr0515 // succinate dehydrogenase iron-sulfur subunit // --- //	blr0515	NP_767155.1	9.31493	8.5254	9.18526	9.07469	9.01515	8.96423	4.55454	4.95689	4.43434	5.75219	6.42881	6.0175	1.02021	0.999759	0.37434	0.000463902	0.129242	2.38714e-06	0.0486997	1.17297e-07
18660519	18660519	18660519	NP_767156.1 // GenPept // two-component hybrid sensor and regulator // NC_004463.1// --- // --- // --- // --- // ---	Rhizobium	NP_767156.1 // blr0516 // two-component hybrid sensor and regulator // --- // 10	blr0516	NP_767156.1	5.29722	5.70859	5.32086	5.56261	5.67684	5.49846	3.07288	3.12147	3.0472	3.08747	3.31261	2.70517	0.916177	0.759967	1.03199	0.786103	0.17144	2.68299e-07	0.19456	4.77954e-07
18660520	18660520	18660520	NP_767157.1 // GenPept // ATP-binding protein // NC_004463.1// --- // --- // --- // --- // ---	Rhizobium	NP_767157.1 // blr0517 // ATP-binding protein // --- // 100	blr0517	NP_767157.1	4.95035	5.13492	5.19688	4.89507	4.9117	4.68649	2.24546	2.85078	2.3577	2.68391	1.97646	1.72016	1.20008	0.0534298	1.28147	0.195525	0.153441	5.20196e-06	0.163867	6.80185e-06
18660521	18660521	18660521	NP_767158.1 // GenPept // hypothetical protein // NC_004463.1// --- // --- // --- // --- // ---	Rhizobium	NP_767158.1 // blr0518 // hypothetical protein // --- // 100	blr0518	NP_767158.1	7.10187	7.00575	7.22185	6.94414	6.85835	6.79815	3.68851	3.71939	3.79316	4.03	4.28059	3.54855	1.18461	0.0205955	0.858944	0.213957	0.132693	9.58517e-08	0.0963122	3.01768e-08
18660522	18660522	18660522	NP_767159.1 // GenPept // hypothetical protein // NC_004463.1// --- // --- // --- // --- // ---	Rhizobium	NP_767159.1 // blr0519 // hypothetical protein // --- // 100	blr0519	NP_767159.1	5.85902	6.18136	6.0813	5.64119	5.74303	5.81325	4.12737	3.62527	4.67262	5.01204	4.74668	5.69623	1.2419	0.0538994	0.496581	0.0102579	0.668579	0.0911204	0.268166	0.000238754
18660523	18660523	18660523	NP_767160.1 // GenPept // hypothetical protein // NC_004463.1// --- // --- // --- // --- // ---	Rhizobium	NP_767160.1 // bsr0520 // hypothetical protein // --- // 100	bsr0520	NP_767160.1	8.08278	7.67597	7.98667	7.7284	7.60269	7.36493	5.80243	6.29139	6.4915	7.07025	6.90004	7.42683	1.27654	0.172465	0.52222	0.00241117	0.740741	0.078755	0.303541	4.35851e-05
18660524	18660524	18660524	NP_767161.1 // GenPept // hypothetical protein // NC_004463.1// --- // --- // --- // --- // ---	Rhizobium	NP_767161.1 // blr0521 // hypothetical protein // --- // 100	blr0521	NP_767161.1	9.64224	9.53306	9.80232	10.2162	10.3051	10.291	3.99149	5.25747	4.65989	5.67677	5.72444	4.84008	0.656185	4.06787e-05	0.583386	0.0483018	0.0345063	4.89369e-07	0.0307574	3.77256e-07
18660525	18660525	18660525	NP_767162.1 // GenPept // argininosuccinate synthase // NC_004463.1// --- // --- // --- // --- // ---	Rhizobium	NP_767162.1 // bll0522 // argininosuccinate synthase // --- // 100	bll0522	NP_767162.1	8.66311	8.14537	8.63988	8.41781	8.2892	8.23028	4.36402	3.93389	2.90069	4.73744	3.58413	4.27914	1.13851	0.290973	0.723285	0.284836	0.0578235	7.96753e-06	0.0371649	2.68708e-06
18660526	18660526	18660526	NP_767163.1 // GenPept // hypothetical protein // NC_004463.1// --- // --- // --- // --- // ---	Rhizobium	NP_767163.1 // bll0523 // hypothetical protein // --- // 100	bll0523	NP_767163.1	7.85273	7.3017	7.76568	7.47949	7.72321	7.61146	4.45502	4.48189	3.53829	4.49188	4.18379	4.34621	1.03625	0.534579	0.881345	0.507974	0.10409	1.65722e-06	0.0895207	1.01063e-06
18660527	18660527	18660527	NP_767164.1 // GenPept // hypothetical protein // NC_004463.1// --- // --- // --- // --- // ---	Rhizobium	NP_767164.1 // bll0524 // hypothetical protein // --- // 100	bll0524	NP_767164.1	6.81181	6.85663	6.86549	7.01971	7.00407	7.096	3.79276	4.03212	4.46197	5.1066	3.48975	4.65946	0.873176	0.0130383	0.799412	0.406464	0.162519	0.000100877	0.148752	7.21232e-05
18660528	18660528	18660528	NP_767165.1 // GenPept // hypothetical protein // NC_004463.1// --- // --- // --- // --- // ---	Rhizobium	NP_767165.1 // bll0525 // hypothetical protein // --- // 100	bll0525	NP_767165.1	7.50621	7.54184	7.36805	7.45284	7.51189	7.48832	3.30039	5.5084	4.72046	5.80163	6.5826	6.23603	0.992684	0.486956	0.308427	0.00813859	0.412482	0.0301209	0.128311	0.0002892
18660529	18660529	18660529	NP_767166.1 // GenPept // hypothetical protein // NC_004463.1// --- // --- // --- // --- // ---	Rhizobium	NP_767166.1 // bll0526 // hypothetical protein // --- // 100	bll0526	NP_767166.1	8.31085	8.36367	8.44539	8.75041	8.67335	8.69008	4.02655	4.44307	3.93841	5.60572	6.06452	5.84519	0.795191	0.00348503	0.307259	2.96815e-06	0.137154	5.26767e-08	0.0530209	2.40502e-09
18660530	18660530	18660530	NP_767167.1 // GenPept // oxidoreductase // NC_004463.1// --- // --- // --- // --- // ---	Rhizobium	NP_767167.1 // bll0527 // oxidoreductase // --- // 100	bll0527	NP_767167.1	5.63126	5.6595	5.62077	5.87206	5.78885	6.07021	3.33758	3.504	3.91372	4.72475	4.69801	4.89741	0.824741	0.0342694	0.438824	3.14846e-05	0.454709	4.33198e-05	0.241136	5.1329e-07
18660531	18660531	18660531	NP_767168.1 // GenPept // oxidoreductase // NC_004463.1// --- // --- // --- // --- // ---	Rhizobium	NP_767168.1 // blr0528 // oxidoreductase // --- // 100	blr0528	NP_767168.1	7.11167	6.89329	7.06842	7.23968	6.92976	7.00207	2.55773	3.28899	2.83617	4.2022	2.85305	3.15273	0.975469	0.709082	0.703022	0.168855	0.0794117	4.52805e-06	0.0571083	1.7885e-06
18660532	18660532	18660532	NP_767169.1 // GenPept // hypothetical protein // NC_004463.1// --- // --- // --- // --- // ---	Rhizobium	NP_767169.1 // blr0529 // hypothetical protein // --- // 100	blr0529	NP_767169.1	7.20145	7.33307	7.28913	8.02518	8.07318	8.36525	5.57949	5.95712	6.00225	6.5689	6.59903	6.29821	0.540757	0.00758724	0.640636	0.00187881	0.315165	2.44664e-06	0.371579	7.81191e-06
18660533	18660533	18660533	NP_767170.1 // GenPept // hypothetical protein // NC_004463.1// --- // --- // --- // --- // ---	Rhizobium	NP_767170.1 // blr0530 // hypothetical protein // --- // 100	blr0530	NP_767170.1	5.76121	6.18542	5.98433	6.56503	6.23278	6.7346	2.16033	2.94064	2.75088	2.34828	2.1673	2.92192	0.688627	0.019877	1.10046	0.620272	0.0611445	3.77034e-07	0.0974156	1.53633e-06
18660534	18660534	18660534	NP_767171.1 // GenPept // hypothetical protein // NC_004463.1// --- // --- // --- // --- // ---	Rhizobium	NP_767171.1 // bll0531 // hypothetical protein // --- // 100	bll0531	NP_767171.1	6.22814	6.29826	6.28168	6.64574	6.39803	6.38718	5.48698	7.13391	6.10949	7.09073	6.42067	7.70289	0.863132	0.0331599	0.56332	0.0922996	1.50989	0.207164	0.982202	0.953781
18660535	18660535	18660535	NP_767172.1 // GenPept // pterin-4-alpha-carbinolamine dehydratase // NC_004463.1// --- // --- // --- // --- // ---	Rhizobium	NP_767172.1 // bll0532 // pterin-4-alpha-carbinolamine dehydratase // --- // 100	bll0532	NP_767172.1	6.05108	6.01746	5.73983	6.05956	5.88326	5.92299	3.1552	4.47747	3.55853	4.73921	3.48258	5.26469	0.989963	0.315799	0.588415	0.143529	0.363549	0.0147968	0.216776	0.0015917
18660536	18660536	18660536	NP_767173.1 // GenPept // hypothetical protein // NC_004463.1// --- // --- // --- // --- // ---	Rhizobium	NP_767173.1 // blr0533 // hypothetical protein // --- // 100	blr0533	NP_767173.1	7.04157	7.04412	6.93456	7.52488	7.34942	7.32937	5.91885	6.49297	6.1903	6.72343	7.23686	7.24369	0.759812	0.0131478	0.548176	0.00117519	0.793758	0.0957971	0.571948	0.00183652
18660537	18660537	18660537	NP_767174.1 // GenPept // alkaline phosphatase // NC_004463.1// --- // --- // --- // --- // ---	Rhizobium	NP_767174.1 // blr0534 // alkaline phosphatase // --- // 100	blr0534	NP_767174.1	5.00828	5.08098	5.0777	5.12269	4.88467	5.24289	4.71149	5.69167	5.38989	6.17145	5.61149	6.48724	0.976068	0.719264	0.564207	0.0196393	2.00922	0.00755772	1.15564	0.483279
18660538	18660538	18660538	NP_767175.1 // GenPept // two-component response regulator // NC_004463.1// --- // --- // --- // --- // ---	Rhizobium	NP_767175.1 // bll0535 // two-component response regulator // --- // 100	bll0535	NP_767175.1	5.39008	5.60596	5.18524	5.37196	5.22441	5.26486	3.04294	2.68571	3.44179	3.92931	3.16056	4.12418	1.08339	0.730175	0.623644	0.038116	0.341733	0.000487406	0.197929	2.79697e-05
18660539	18660539	18660539	NP_767176.1 // GenPept // transcriptional regulator // NC_004463.1// --- // --- // --- // --- // ---	Rhizobium	NP_767176.1 // blr0536 // transcriptional regulator // --- // 100	blr0536	NP_767176.1	4.85989	5.06459	4.48363	4.70734	4.62107	4.42191	3.34424	3.87189	3.70635	3.00293	4.34976	4.79474	1.17608	0.280963	0.7535	0.357945	0.690498	0.237656	0.446929	0.0240938
18660540	18660540	18660540	NP_767177.1 // GenPept // hypothetical protein // NC_004463.1// --- // --- // --- // --- // ---	Rhizobium	NP_767177.1 // blr0537 // hypothetical protein // --- // 100	blr0537	NP_767177.1	6.02001	6.08521	6.26602	5.88957	5.9006	5.89281	3.3253	4.18079	4.57916	4.31992	3.58918	5.70375	1.17545	0.0694557	0.702612	0.35014	0.390471	0.0295422	0.234014	0.00351943
18660541	18660541	18660541	NP_767178.1 // GenPept // hypothetical protein // NC_004463.1// --- // --- // --- // --- // ---	Rhizobium	NP_767178.1 // blr0538 // hypothetical protein // --- // 100	blr0538	NP_767178.1	6.72471	6.43456	6.51359	6.45748	6.53726	6.64409	2.8778	4.03972	3.58395	4.27307	3.49491	4.52978	1.01016	0.847118	0.660319	0.109661	0.183389	7.96654e-05	0.120147	1.59269e-05
18660542	18660542	18660542	NP_767179.1 // GenPept // hypothetical protein // NC_004463.1// --- // --- // --- // --- // ---	Rhizobium	NP_767179.1 // bsr0539 // hypothetical protein // --- // 100	bsr0539	NP_767179.1	7.08169	7.12359	7.02641	7.1491	7.15058	7.13073	5.1923	5.46883	5.58912	6.46437	5.8165	6.23803	0.955468	0.075735	0.592049	0.00144326	0.510329	0.000290309	0.316335	6.18334e-06
18660543	18660543	18660543	NP_767180.1 // GenPept // GTP-binding tyrosin phosphorylated protein // NC_004463.1// --- // --- // --- // --- // ---	Rhizobium	NP_767180.1 // blr0540 // GTP-binding tyrosin phosphorylated protein // --- // 1	blr0540	NP_767180.1	9.73077	9.24098	9.6379	9.30041	9.28909	9.22243	5.1924	5.73723	6.25253	7.09589	6.08195	6.31097	1.21473	0.145503	0.586872	0.0454804	0.146161	2.72119e-05	0.0713394	2.55766e-06
18660544	18660544	18660544	NP_767181.1 // GenPept // hypothetical protein // NC_004463.1// --- // --- // --- // --- // ---	Rhizobium	NP_767181.1 // blr0541 // hypothetical protein // --- // 100	blr0541	NP_767181.1	6.29327	5.84268	6.16334	5.76652	5.9197	5.91039	3.56871	3.58502	3.20357	3.29191	3.55448	3.31512	1.18484	0.148952	1.04628	0.667811	0.179447	1.51342e-07	0.159615	9.0384e-08
18660545	18660545	18660545	NP_767182.1 // GenPept // hypothetical protein // NC_004463.1// --- // --- // --- // --- // ---	Rhizobium	NP_767182.1 // bll0542 // hypothetical protein // --- // 100	bll0542	NP_767182.1	7.53236	7.47911	7.55837	7.63121	7.60504	7.60464	3.67823	3.6109	4.12713	4.57896	3.50114	4.73964	0.939505	0.23935	0.723055	0.155545	0.0987284	3.63255e-06	0.076	1.6086e-06
18660546	18660546	18660546	NP_767183.1 // GenPept // hypothetical protein // NC_004463.1// --- // --- // --- // --- // ---	Rhizobium	NP_767183.1 // bll0543 // hypothetical protein // --- // 100	bll0543	NP_767183.1	5.39389	5.61215	5.40869	5.46781	5.5413	5.34873	3.74626	3.19669	3.87599	3.09741	3.22354	4.25138	1.01416	0.782072	1.05863	0.793795	0.262702	0.000222825	0.274472	0.000279223
18660547	18660547	18660547	NP_767184.1 // GenPept // hypothetical protein // NC_004463.1// --- // --- // --- // --- // ---	Rhizobium	NP_767184.1 // bll0544 // hypothetical protein // --- // 100	bll0544	NP_767184.1	4.35888	4.49633	4.30658	4.38119	3.95975	4.32467	1.52772	2.02411	2.36875	2.48633	1.84349	1.92207	1.11412	0.803174	0.926303	0.665628	0.227209	2.40811e-05	0.187669	9.83487e-06
18660548	18660548	18660548	NP_767185.1 // GenPept // hypothetical protein // NC_004463.1// --- // --- // --- // --- // ---	Rhizobium	NP_767185.1 // bll0545 // hypothetical protein // --- // 100	bll0545	NP_767185.1	3.5414	3.57704	3.86466	3.85165	3.80697	3.68327	3.05101	1.88949	2.71218	1.90535	1.17327	2.43753	0.924069	0.0216306	1.63827	0.0867364	0.260272	0.000709025	0.46325	0.0159988
18660549	18660549	18660549	NP_767186.1 // GenPept // hypothetical protein // NC_004463.1// --- // --- // --- // --- // ---	Rhizobium	NP_767186.1 // bll0546 // hypothetical protein // --- // 100	bll0546	NP_767186.1	4.06677	4.30774	4.19478	4.36402	4.24557	4.22645	2.15262	1.9593	2.87727	3.28316	2.46502	2.4465	0.941569	0.277927	0.756899	0.194257	0.342193	0.000604885	0.27547	0.00017686
18660550	18660550	18660550	NP_767187.1 // GenPept // hypothetical protein // NC_004463.1// --- // --- // --- // --- // ---	Rhizobium	NP_767187.1 // blr0547 // hypothetical protein // --- // 100	blr0547	NP_767187.1	9.46393	9.65264	9.37636	9.64418	9.58297	9.66032	5.22172	6.01763	5.75756	7.38919	7.49862	7.65424	0.915579	0.370023	0.277704	8.34324e-06	0.230823	3.02324e-06	0.0702188	3.0159e-08
18660551	18660551	18660551	NP_767188.1 // GenPept // inorganic pyrophosphatase // NC_004463.1// --- // --- // --- // --- // ---	Rhizobium	NP_767188.1 // blr0548 // inorganic pyrophosphatase // --- // 100	blr0548	NP_767188.1	8.48357	8.02714	8.38761	8.49095	8.55178	8.42662	4.24659	4.93501	5.0311	6.10619	6.20889	5.95368	0.883775	0.661863	0.391742	0.000192673	0.189439	2.9655e-06	0.0846776	1.41302e-07
18660552	18660552	18660552	NP_767189.1 // GenPept // bifunctional 5,10-methylene-tetrahydrofolate dehydrogenase/ 5,10-methylene-tetrahydrofolate cyclohydrolase // NC_004463.1// --- // --- // --- // --- // ---	Rhizobium	NP_767189.1 // bll0549 // bifunctional 5,10-methylene-tetrahydrofolate dehydroge	bll0549	NP_767189.1	6.08528	5.77069	6.09054	6.2028	6.30813	6.19105	3.10202	2.79995	3.20046	4.85212	2.36038	3.122	0.843676	0.153183	0.752264	0.46403	0.14467	0.000800528	0.129585	0.000560679
18660553	18660553	18660553	NP_767190.1 // GenPept // hypothetical protein // NC_004463.1// --- // --- // --- // --- // ---	Rhizobium	NP_767190.1 // bsl0550 // hypothetical protein // --- // 100	bsl0550	NP_767190.1	7.42942	7.42131	7.39104	7.41915	7.12012	7.29026	3.53432	5.78582	4.73869	5.61268	5.23979	5.99218	1.09607	0.0359109	0.525365	0.0940248	0.316084	0.00937302	0.150972	0.000522423
18660554	18660554	18660554	NP_767191.1 // GenPept // hypothetical protein // NC_004463.1// --- // --- // --- // --- // ---	Rhizobium	NP_767191.1 // bsl0551 // hypothetical protein // --- // 100	bsl0551	NP_767191.1	9.72848	9.46101	9.58772	9.46867	9.45899	9.41621	4.92599	6.40533	4.8235	7.04048	6.53782	6.86963	1.10835	0.162207	0.370865	0.00551731	0.161323	0.000121829	0.0541287	3.96811e-06
18660555	18660555	18660555	NP_767192.1 // GenPept // enoyl-CoA hydratase // NC_004463.1// --- // --- // --- // --- // ---	Rhizobium	NP_767192.1 // bll0552 // enoyl-CoA hydratase // --- // 100	bll0552	NP_767192.1	4.95219	5.12677	5.15905	5.06414	4.86695	5.15235	2.7984	2.98368	3.2928	3.45711	2.38002	2.69755	1.03489	0.687683	1.13294	0.506573	0.22023	2.99324e-05	0.240753	4.6417e-05
18660556	18660556	18660556	NP_767193.1 // GenPept // glutamine amidotransferase // NC_004463.1// --- // --- // --- // --- // ---	Rhizobium	NP_767193.1 // bll0553 // glutamine amidotransferase // --- // 100	bll0553	NP_767193.1	5.48523	5.63285	5.44938	5.90994	5.71155	5.8119	3.64179	4.76932	4.44497	4.6715	4.34947	4.7221	0.818635	0.17017	0.814697	0.283637	0.426285	0.00138774	0.424218	0.00134019
18660557	18660557	18660557	NP_767194.1 // GenPept // short-chain dehydrogenase // NC_004463.1// --- // --- // --- // --- // ---	Rhizobium	NP_767194.1 // bll0554 // short-chain dehydrogenase // --- // 100	bll0554	NP_767194.1	6.65016	6.58559	6.68533	6.71375	6.54437	6.60299	5.76842	5.79266	6.32654	7.38405	6.88641	7.30521	1.01316	0.598704	0.42651	0.000104271	1.48609	0.0110159	0.625109	0.00452947
18660558	18660558	18660558	NP_767195.1 // GenPept // hypothetical protein // NC_004463.1// --- // --- // --- // --- // ---	Rhizobium	NP_767195.1 // bll0555 // hypothetical protein // --- // 100	bll0555	NP_767195.1	6.32841	6.12953	6.21899	6.36956	6.04162	6.04282	3.36326	5.0492	4.09792	4.47604	4.64868	5.10665	1.04838	0.146229	0.671908	0.169562	0.376955	0.00600662	0.240563	0.000638813
18660559	18660559	18660559	NP_767196.1 // GenPept // hypothetical protein // NC_004463.1// --- // --- // --- // --- // ---	Rhizobium	NP_767196.1 // bll0556 // hypothetical protein // --- // 100	bll0556	NP_767196.1	5.24937	5.13595	5.18042	5.21474	5.31828	5.36164	2.42101	3.36152	3.66726	4.42523	3.74169	5.25124	0.926466	0.052013	0.399762	0.0119384	0.564286	0.0780779	0.243391	0.00106853
18660560	18660560	18660560	NP_767197.1 // GenPept // cytochrome P450 // NC_004463.1// --- // --- // --- // --- // ---	Rhizobium	NP_767197.1 // bll0557 // cytochrome P450 // --- // 100	bll0557	NP_767197.1	6.56586	6.43152	6.48631	6.59831	6.60179	6.72251	4.31631	5.37609	4.79614	6.22402	5.69892	6.45504	0.903492	0.0647982	0.40712	0.00139	0.699849	0.0941889	0.315334	0.000277204
18660561	18660561	18660561	NP_767198.1 // GenPept // hypothetical protein // NC_004463.1// --- // --- // --- // --- // ---	Rhizobium	NP_767198.1 // bll0558 // hypothetical protein // --- // 100	bll0558	NP_767198.1	5.7305	5.94617	5.82262	5.7589	5.88128	5.73445	1.73882	3.12715	2.83104	3.33741	2.78722	3.18692	1.03013	0.860867	0.688639	0.136242	0.155212	3.4303e-05	0.10385	8.14051e-06
18660562	18660562	18660562	NP_767199.1 // GenPept // MFS permease // NC_004463.1// --- // --- // --- // --- // ---	Rhizobium	NP_767199.1 // blr0559 // MFS permease // --- // 100	blr0559	NP_767199.1	6.48171	6.47561	6.63676	6.38296	6.34004	6.33222	3.27588	3.19617	3.7245	3.78417	2.69701	4.30027	1.13398	0.00313846	0.873591	0.598775	0.147837	5.48851e-05	0.114031	2.18245e-05
18660563	18660563	18660563	NP_767200.1 // GenPept // hypothetical protein // NC_004463.1// --- // --- // --- // --- // ---	Rhizobium	NP_767200.1 // bsl0560 // hypothetical protein // --- // 100	bsl0560	NP_767200.1	6.15483	6.48443	6.12579	6.40234	6.414	6.03461	4.88204	5.05269	5.01662	4.97512	4.3873	5.18571	0.979644	0.714047	1.09764	0.540761	0.370033	0.000135363	0.414305	0.0003084
18660564	18660564	18660564	NP_767201.1 // GenPept // hypothetical protein // NC_004463.1// --- // --- // --- // --- // ---	Rhizobium	NP_767201.1 // bll0561 // hypothetical protein // --- // 100	bll0561	NP_767201.1	5.85839	6.17885	5.90092	6.31157	6.24574	6.15361	4.14786	4.11085	4.56852	4.84568	5.52563	5.78285	0.839793	0.162839	0.463622	0.00156449	0.553918	0.00695034	0.307009	9.22095e-05
18660565	18660565	18660565	NP_767202.1 // GenPept // polysaccharide deacetylase // NC_004463.1// --- // --- // --- // --- // ---	Rhizobium	NP_767202.1 // blr0562 // polysaccharide deacetylase // --- // 100	blr0562	NP_767202.1	8.61928	8.45579	8.44238	8.57191	8.52311	8.6695	3.28612	4.45546	3.85944	5.92959	5.91447	5.08082	0.945155	0.171382	0.292272	0.000484522	0.129718	1.37461e-05	0.0401402	4.37903e-07
18660566	18660566	18660566	NP_767203.1 // GenPept // hypothetical protein // NC_004463.1// --- // --- // --- // --- // ---	Rhizobium	NP_767203.1 // bll0563 // hypothetical protein // --- // 100	bll0563	NP_767203.1	5.90713	5.90787	6.02666	6.02875	6.03493	5.93671	5.42172	3.84758	4.52701	4.83808	4.31449	4.37877	0.964264	0.346834	1.06313	0.8042	0.356091	0.00253755	0.392714	0.00446417
18660567	18660567	18660567	NP_767204.1 // GenPept // hypothetical protein // NC_004463.1// --- // --- // --- // --- // ---	Rhizobium	NP_767204.1 // bll0564 // hypothetical protein // --- // 100	bll0564	NP_767204.1	6.88734	6.71145	6.86663	6.59621	6.55158	6.48506	3.07099	3.76925	4.07568	3.85977	3.18012	3.66978	1.21328	0.0232537	1.04881	0.796891	0.127239	2.93821e-06	0.110096	1.75281e-06
18660568	18660568	18660568	NP_767205.1 // GenPept // hypothetical protein // NC_004463.1// --- // --- // --- // --- // ---	Rhizobium	NP_767205.1 // bll0565 // hypothetical protein // --- // 100	bll0565	NP_767205.1	7.41732	7.19454	7.26624	7.24549	7.07146	7.02749	4.38209	5.06987	4.69147	4.78252	4.59852	5.41952	1.13115	0.0656273	0.859136	0.377972	0.220478	1.46195e-05	0.167447	4.19046e-06
18660569	18660569	18660569	NP_767206.1 // GenPept // uroporphyrinogen III synthase // NC_004463.1// --- // --- // --- // --- // ---	Rhizobium	NP_767206.1 // bll0566 // uroporphyrinogen III synthase // --- // 100	bll0566	NP_767206.1	5.88168	6.1339	5.97873	5.72321	5.81546	5.81739	3.11631	3.4283	3.07643	4.21232	3.35209	3.35188	1.16139	0.0701909	0.741361	0.0909079	0.225846	1.1927e-05	0.144477	1.64715e-06
18660570	18660570	18660570	NP_767207.1 // GenPept // DNA-binding/iron metalloprotein/AP endonuclease // NC_004463.1// --- // --- // --- // --- // ---	Rhizobium	NP_767207.1 // blr0567 // DNA-binding/iron metalloprotein/AP endonuclease // ---	blr0567	NP_767207.1	6.29552	6.51086	6.17723	6.17785	6.02306	6.17361	4.3547	4.58814	3.5866	4.61411	5.06516	4.85156	1.15503	0.0914426	0.629759	0.0263937	0.411445	0.00080557	0.225095	2.25932e-05
18660571	18660571	18660571	NP_767208.1 // GenPept // NAD(P)H-dependent glycerol-3-phosphate dehydrogenase // NC_004463.1// --- // --- // --- // --- // ---	Rhizobium	NP_767208.1 // blr0568 // NAD(P)H-dependent glycerol-3-phosphate dehydrogenase /	blr0568	NP_767208.1	5.84873	5.75941	5.68731	5.78495	5.66677	5.69233	3.54229	3.50756	3.29765	3.60119	2.90067	3.9022	1.03604	0.759493	0.987021	0.93399	0.21071	7.40549e-06	0.200826	5.89662e-06
18660572	18660572	18660572	NP_767209.1 // GenPept // hypothetical protein // NC_004463.1// --- // --- // --- // --- // ---	Rhizobium	NP_767209.1 // blr0569 // hypothetical protein // --- // 100	blr0569	NP_767209.1	7.18322	6.90139	7.12788	6.99673	6.70584	7.04187	3.48734	4.93897	3.41677	5.52032	3.42704	4.73924	1.11232	0.374953	0.653151	0.308131	0.195791	0.003136	0.114773	0.000552886
18660573	18660573	18660573	NP_767210.1 // GenPept // adenylate cyclase // NC_004463.1// --- // --- // --- // --- // ---	Rhizobium	NP_767210.1 // bll0570 // adenylate cyclase // --- // 100	bll0570	NP_767210.1	5.19423	5.48754	5.41205	5.28823	5.35302	5.54852	3.9617	3.06248	3.54393	3.25362	4.20526	3.63445	0.978738	0.699794	0.885724	0.550479	0.308039	0.000306741	0.278953	0.00017718
18660574	18660574	18660574	NP_767211.1 // GenPept // hypothetical protein // NC_004463.1// --- // --- // --- // --- // ---	Rhizobium	NP_767211.1 // blr0571 // hypothetical protein // --- // 100	blr0571	NP_767211.1	5.70139	6.00744	5.73375	6.06273	6.16725	6.09486	3.96051	5.34989	3.40953	5.30796	3.81293	5.55302	0.818987	0.0373593	0.636691	0.282598	0.430185	0.0635404	0.335825	0.02377
18660575	18660575	18660575	NP_767212.1 // GenPept // DNA topoisomerase I // NC_004463.1// --- // --- // --- // --- // ---	Rhizobium	NP_767212.1 // bll0572 // DNA topoisomerase I // --- // 100	bll0572	NP_767212.1	6.3472	6.4568	6.38989	6.29579	6.39396	6.1908	4.19158	3.79837	4.00854	5.16109	4.41368	4.73896	1.07383	0.150803	0.585706	0.0025866	0.348137	2.81996e-05	0.189666	9.26473e-07
18660576	18660576	18660576	NP_767213.1 // GenPept // acetyl-CoA synthetase // NC_004463.1// --- // --- // --- // --- // ---	Rhizobium	NP_767213.1 // blr0573 // acetyl-CoA synthetase // --- // 100	blr0573	NP_767213.1	8.53147	8.66258	8.48588	8.85849	8.60035	8.88505	3.94553	5.05033	3.82376	5.86936	6.05303	5.95598	0.855623	0.0435227	0.310733	0.000382049	0.14143	9.925e-06	0.0512334	4.10933e-07
18660577	18660577	18660577	NP_767214.1 // GenPept // hypothetical protein // NC_004463.1// --- // --- // --- // --- // ---	Rhizobium	NP_767214.1 // blr0574 // hypothetical protein // --- // 100	blr0574	NP_767214.1	8.06739	8.07214	8.11263	8.35315	8.36211	8.40815	3.85232	2.74561	2.09093	3.8748	3.38144	2.95752	0.817633	0.0028901	0.703052	0.249401	0.0319092	1.9575e-06	0.0274363	1.41014e-06
18660578	18660578	18660578	NP_767215.1 // GenPept // hypothetical protein // NC_004463.1// --- // --- // --- // --- // ---	Rhizobium	NP_767215.1 // bll0575 // hypothetical protein // --- // 100	bll0575	NP_767215.1	5.87558	5.78586	5.87217	5.90602	5.9368	5.94671	3.63621	3.63213	3.47849	2.82128	3.06177	4.14935	0.942904	0.0289545	1.17947	0.438473	0.16658	2.09168e-05	0.208445	5.50756e-05
18660579	18660579	18660579	NP_767216.1 // GenPept // methyl-accepting chemotaxis protein // NC_004463.1// --- // --- // --- // --- // ---	Rhizobium	NP_767216.1 // blr0576 // methyl-accepting chemotaxis protein // --- // 100	blr0576	NP_767216.1	6.87182	7.12583	6.76898	6.452	6.35875	6.13356	2.06034	2.9635	2.00545	2.46032	2.41061	3.04802	1.52547	0.00460394	0.8142	0.323004	0.0782846	1.12683e-06	0.0418359	2.05567e-07
18660580	18660580	18660580	NP_767217.1 // GenPept // hypothetical protein // NC_004463.1// --- // --- // --- // --- // ---	Rhizobium	NP_767217.1 // blr0577 // hypothetical protein // --- // 100	blr0577	NP_767217.1	5.79773	5.7027	5.80988	5.23984	5.1736	4.98422	1.90315	1.60433	2.04507	2.5098	1.44266	2.57613	1.55222	0.00109666	0.79811	0.281537	0.128839	5.9212e-06	0.0660978	6.9057e-07
18660581	18660581	18660581	NP_767218.1 // GenPept // hypothetical protein // NC_004463.1// --- // --- // --- // --- // ---	Rhizobium	NP_767218.1 // bsl0578 // hypothetical protein // --- // 100	bsl0578	NP_767218.1	5.33152	5.33421	5.29426	5.69381	5.45357	5.42369	5.44385	3.28508	4.51865	4.45602	4.13517	4.78303	0.865295	0.624894	0.971166	0.929982	0.477767	0.0513448	0.534354	0.0880567
18660582	18660582	18660582	NP_767219.1 // GenPept // SUN protein // NC_004463.1// --- // --- // --- // --- // ---	Rhizobium	NP_767219.1 // blr0579 // SUN protein // --- // 100	blr0579	NP_767219.1	7.03126	7.14219	6.94324	7.23239	7.11562	7.22843	4.43529	4.4876	4.57211	5.21411	5.33657	5.66835	0.90003	0.00352461	0.532918	3.79332e-05	0.290015	2.28497e-07	0.171876	1.43927e-08
18660583	18660583	18660583	NP_767220.1 // GenPept // hypothetical protein // NC_004463.1// --- // --- // --- // --- // ---	Rhizobium	NP_767220.1 // blr0580 // hypothetical protein // --- // 100	blr0580	NP_767220.1	6.99715	7.00474	6.96066	6.78359	6.72841	6.83408	3.14345	2.87327	2.67842	3.34361	2.00904	3.59525	1.15266	0.0981813	0.943272	0.821622	0.0718241	5.86259e-06	0.0587551	3.36721e-06
18660584	18660584	18660584	NP_767221.1 // GenPept // bifunctional phosphoribosylaminoimidazolecarboxamide formyltransferase/IMP cyclohydrolase // NC_004463.1// --- // --- // --- // --- // ---	Rhizobium	NP_767221.1 // blr0581 // bifunctional phosphoribosylaminoimidazolecarboxamide f	blr0581	NP_767221.1	9.01776	8.30244	8.76617	8.87524	8.78904	9.03383	4.56539	5.2038	4.22555	5.63239	5.93909	6.40597	0.883961	0.548343	0.39844	0.00227815	0.133334	1.11483e-05	0.0611909	9.38444e-07
18660585	18660585	18660585	NP_767222.1 // GenPept // hypothetical protein // NC_004463.1// --- // --- // --- // --- // ---	Rhizobium	NP_767222.1 // bll0582 // hypothetical protein // --- // 100	bll0582	NP_767222.1	5.8467	6.0419	5.94426	5.89862	5.99447	5.71753	2.63964	2.55285	3.14616	4.66654	3.38512	3.68863	1.051	0.22046	0.455689	0.00653504	0.257604	0.000234937	0.111511	7.45401e-06
18660586	18660586	18660586	NP_767223.1 // GenPept // gamma-glutamyltranspeptidase // NC_004463.1// --- // --- // --- // --- // ---	Rhizobium	NP_767223.1 // blr0583 // gamma-glutamyltranspeptidase // --- // 100	blr0583	NP_767223.1	5.96499	5.71958	6.10121	6.2989	6.11965	6.2084	4.77501	5.75599	4.96284	6.0012	5.09015	6.54111	0.827183	0.00361848	0.610102	0.0955472	0.79471	0.40529	0.588869	0.0775038
18660587	18660587	18660587	NP_767224.1 // GenPept // 4-methylmuconolactone transporter // NC_004463.1// --- // --- // --- // --- // ---	Rhizobium	NP_767224.1 // blr0584 // 4-methylmuconolactone transporter // --- // 100	blr0584	NP_767224.1	5.77093	5.36144	5.95564	5.73247	5.72624	5.63064	2.4825	2.20103	2.97336	3.79451	2.53957	3.0457	1.01366	0.838611	0.671614	0.118471	0.16842	5.1186e-05	0.113149	1.17521e-05
18660588	18660588	18660588	NP_767225.1 // GenPept // glutathione S-transferase // NC_004463.1// --- // --- // --- // --- // ---	Rhizobium	NP_767225.1 // bll0585 // glutathione S-transferase // --- // 100	bll0585	NP_767225.1	6.18844	5.91381	6.14451	5.92267	5.9191	5.86449	2.42339	2.77194	2.90626	3.04365	2.89119	2.81846	1.1367	0.517556	0.860215	0.127845	0.126366	1.20941e-08	0.0959398	4.50044e-09
18660589	18660589	18660589	NP_767226.1 // GenPept // hypothetical protein // NC_004463.1// --- // --- // --- // --- // ---	Rhizobium	NP_767226.1 // blr0586 // hypothetical protein // --- // 100	blr0586	NP_767226.1	4.52308	4.90659	4.67168	4.82623	4.65956	4.59731	2.34218	3.3477	1.98131	2.29441	1.90019	3.14829	1.00802	0.537335	1.0788	0.791317	0.2107	0.000500048	0.226348	0.00067854
18660590	18660590	18660590	NP_767227.1 // GenPept // transmembrane protein // NC_004463.1// --- // --- // --- // --- // ---	Rhizobium	NP_767227.1 // blr0587 // transmembrane protein // --- // 100	blr0587	NP_767227.1	4.56952	4.90215	4.63654	4.27361	4.47247	4.61358	2.55314	2.86836	2.77225	3.17379	1.97474	2.44862	1.1893	0.0558391	1.1478	0.488862	0.264101	0.000111873	0.25499	9.32139e-05
18660591	18660591	18660591	NP_767228.1 // GenPept // hypothetical protein // NC_004463.1// --- // --- // --- // --- // ---	Rhizobium	NP_767228.1 // blr0588 // hypothetical protein // --- // 100	blr0588	NP_767228.1	6.89809	7.29357	6.86605	7.48946	7.24155	7.41582	2.44362	2.23045	1.93375	2.83445	2.0967	2.8669	0.78281	0.0963133	0.759573	0.128283	0.0363241	3.42135e-08	0.0354854	3.23752e-08
18660592	18660592	18660592	NP_767229.1 // GenPept // 2-dehydropantoate 2-reductase // NC_004463.1// --- // --- // --- // --- // ---	Rhizobium	NP_767229.1 // blr0589 // 2-dehydropantoate 2-reductase // --- // 100	blr0589	NP_767229.1	6.71978	6.46225	6.6205	7.04016	6.82171	7.03881	4.28995	4.47383	3.52002	5.14146	4.77628	4.68438	0.776055	0.0125948	0.585292	0.012378	0.233336	2.32103e-05	0.176014	6.24417e-06
18660593	18660593	18660593	NP_767230.1 // GenPept // cytochrome C4 // NC_004463.1// --- // --- // --- // --- // ---	Rhizobium	NP_767230.1 // bll0590 // cytochrome C4 // --- // 100	bll0590	NP_767230.1	5.35306	5.43095	5.4285	5.41808	5.51448	5.48432	2.4514	1.52301	2.75466	2.53901	3.09604	3.22286	0.953806	0.787743	0.611482	0.0469067	0.174385	3.25132e-05	0.111789	6.08359e-06
18660594	18660594	18660594	NP_767231.1 // GenPept // hypothetical protein // NC_004463.1// --- // --- // --- // --- // ---	Rhizobium	NP_767231.1 // bll0591 // hypothetical protein // --- // 100	bll0591	NP_767231.1	6.68321	6.92626	6.78176	7.18871	7.25407	7.35952	2.17443	3.18475	2.79481	4.39201	2.19734	2.62978	0.72266	0.00382087	0.781849	0.515424	0.0546215	4.21762e-05	0.0591663	5.15297e-05
18660595	18660595	18660595	NP_767232.1 // GenPept // hypothetical protein // NC_004463.1// --- // --- // --- // --- // ---	Rhizobium	NP_767232.1 // bsl0592 // hypothetical protein // --- // 100	bsl0592	NP_767232.1	5.68561	5.41134	5.6873	5.59745	5.98691	5.55623	3.52975	3.55008	3.86587	3.97167	4.73156	4.64278	0.916054	0.332756	0.57431	0.00658619	0.41614	0.00042662	0.259502	2.08831e-05
18660596	18660596	18660596	NP_767233.1 // GenPept // oxidoreductase // NC_004463.1// --- // --- // --- // --- // ---	Rhizobium	NP_767233.1 // bll0593 // oxidoreductase // --- // 100	bll0593	NP_767233.1	6.36394	6.41068	6.52228	6.23996	6.09699	6.34982	3.69036	3.25888	3.7349	4.88551	4.09028	4.86016	1.14967	0.103583	0.482765	0.00148434	0.326026	8.56452e-05	0.136699	1.21631e-06
18660597	18660597	18660597	NP_767234.1 // GenPept // thioredoxin // NC_004463.1// --- // --- // --- // --- // ---	Rhizobium	NP_767234.1 // blr0594 // thioredoxin // --- // 100	blr0594	NP_767234.1	7.99359	7.75184	8.10259	8.2026	8.09516	8.1653	4.7181	5.86784	5.3986	5.77494	5.61695	6.1927	0.871535	0.0721722	0.690947	0.0896275	0.204076	3.34773e-05	0.162537	1.25461e-05
18660598	18660598	18660598	NP_767235.1 // GenPept // hypothetical protein // NC_004463.1// --- // --- // --- // --- // ---	Rhizobium	NP_767235.1 // blr0595 // hypothetical protein // --- // 100	blr0595	NP_767235.1	6.42375	6.53603	6.4179	6.71483	6.53993	6.52024	3.72449	3.50757	3.40607	5.48959	2.51585	5.64541	0.911242	0.0842222	0.498532	0.203327	0.242931	0.0226256	0.132753	0.003847
18660599	18660599	18660599	NP_767236.1 // GenPept // hypothetical protein // NC_004463.1// --- // --- // --- // --- // ---	Rhizobium	NP_767236.1 // bll0596 // hypothetical protein // --- // 100	bll0596	NP_767236.1	5.76833	5.87299	5.75819	6.48256	6.4261	6.62974	3.07053	1.60358	3.13599	4.72378	3.30962	4.85047	0.609374	0.000581929	0.309657	0.00956616	0.214912	0.0021679	0.109085	0.000209529
18660600	18660600	18660600	NP_767237.1 // GenPept // nickel-dependent hydrogenase, cytochrome B subunit // NC_004463.1// --- // --- // --- // --- // ---	Rhizobium	NP_767237.1 // bll0597 // nickel-dependent hydrogenase, cytochrome B subunit //	bll0597	NP_767237.1	6.3608	6.15225	6.41223	6.46801	6.52158	6.78606	4.88181	4.28165	4.66407	5.79646	5.49819	5.21431	0.820187	0.0393477	0.53819	0.00171996	0.470119	0.000496726	0.307946	2.23154e-05
18660601	18660601	18660601	NP_767238.1 // GenPept // hypothetical protein // NC_004463.1// --- // --- // --- // --- // ---	Rhizobium	NP_767238.1 // bll0598 // hypothetical protein // --- // 100	bll0598	NP_767238.1	10.3751	10.2599	10.4042	10.5559	10.5937	10.8792	9.54299	10.0085	9.91238	10.1782	10.2927	10.53	0.792288	0.0476848	0.701085	0.00825503	0.788606	0.0481033	0.694913	0.00727173
18660602	18660602	18660602	NP_767239.1 // GenPept // hypothetical protein // NC_004463.1// --- // --- // --- // --- // ---	Rhizobium	NP_767239.1 // bll0599 // hypothetical protein // --- // 100	bll0599	NP_767239.1	5.22025	5.49136	5.35367	5.51805	5.27764	5.31292	2.65194	2.76943	2.85471	2.70514	2.63894	2.66692	0.990239	0.909463	1.06316	0.345887	0.153978	1.41472e-09	0.165351	1.92536e-09
18660603	18660603	18660603	NP_767240.1 // GenPept // hypothetical protein // NC_004463.1// --- // --- // --- // --- // ---	Rhizobium	NP_767240.1 // bll0600 // hypothetical protein // --- // 100	bll0600	NP_767240.1	5.80146	5.66401	5.67128	6.06351	5.82585	5.79426	3.64552	2.48757	3.37781	3.44961	2.65787	4.37909	0.879047	0.0859462	0.798174	0.476455	0.189594	0.000566987	0.171711	0.000387875
18660604	18660604	18660604	NP_767241.1 // GenPept // transcriptional regulator // NC_004463.1// --- // --- // --- // --- // ---	Rhizobium	NP_767241.1 // blr0601 // transcriptional regulator // --- // 100	blr0601	NP_767241.1	4.451	4.49869	4.31356	4.35717	4.49456	4.44053	3.08711	2.43675	2.73707	2.43916	2.12761	2.94391	0.994016	0.702911	1.18928	0.287986	0.26294	2.23896e-05	0.314811	6.3718e-05
18660605	18660605	18660605	NP_767242.1 // GenPept // hypothetical protein // NC_004463.1// --- // --- // --- // --- // ---	Rhizobium	NP_767242.1 // bsr0602 // hypothetical protein // --- // 100	bsr0602	NP_767242.1	7.32955	7.37646	7.25233	7.41059	7.12696	7.31858	3.92296	5.30395	5.51117	5.76462	5.04929	5.46789	1.02115	0.56825	0.700001	0.220493	0.275837	0.00135711	0.18858	0.000254918
18660606	18660606	18660606	NP_767243.1 // GenPept // 2-octaprenyl-6-methoxyphenyl hydroxylase // NC_004463.1// --- // --- // --- // --- // ---	Rhizobium	NP_767243.1 // bll0603 // 2-octaprenyl-6-methoxyphenyl hydroxylase // --- // 100	bll0603	NP_767243.1	5.54679	5.4344	5.25126	5.65856	5.48907	5.4672	2.96794	3.4807	2.73914	3.69974	4.0688	4.62225	0.917048	0.362178	0.477088	0.00311491	0.376831	0.000572746	0.196388	1.60795e-05
18660607	18660607	18660607	NP_767244.1 // GenPept // acyl-CoA thioesterase // NC_004463.1// --- // --- // --- // --- // ---	Rhizobium	NP_767244.1 // blr0604 // acyl-CoA thioesterase // --- // 100	blr0604	NP_767244.1	6.0518	5.88174	5.88041	5.72126	5.94425	5.74779	2.94524	3.35644	3.70281	4.04174	2.14784	3.70369	1.09607	0.00538296	1.02603	0.93567	0.175961	0.000491757	0.164578	0.000383446
18660608	18660608	18660608	NP_767245.1 // GenPept // hypothetical protein // NC_004463.1// --- // --- // --- // --- // ---	Rhizobium	NP_767245.1 // bll0605 // hypothetical protein // --- // 100	bll0605	NP_767245.1	6.77586	6.93891	6.79284	7.17268	7.21961	7.50451	4.27292	3.92028	4.15962	5.92493	5.90086	6.29543	0.72257	0.00695255	0.263742	8.66937e-07	0.417969	2.11432e-05	0.151957	5.86559e-08
18660609	18660609	18660609	NP_767246.1 // GenPept // nitrogen regulatory protein PII // NC_004463.1// --- // --- // --- // --- // ---	Rhizobium	NP_767246.1 // blr0606 // nitrogen regulatory protein PII // --- // 100	blr0606	NP_767246.1	8.14699	8.56512	8.24306	8.399	8.16181	8.21643	4.51506	3.39111	3.13388	5.67165	5.70527	6.20012	1.04755	0.674877	0.22083	0.000203985	0.189456	0.000104533	0.0401524	7.88278e-07
18660610	18660610	18660610	NP_767247.1 // GenPept // ammonium transporter // NC_004463.1// --- // --- // --- // --- // ---	Rhizobium	NP_767247.1 // blr0607 // ammonium transporter // --- // 100	blr0607	NP_767247.1	6.66839	6.82783	6.72952	6.52613	6.46308	6.45944	2.49946	2.33688	2.3062	3.35586	4.42248	3.40986	1.19765	0.0138202	0.392685	0.000676859	0.148293	4.30566e-06	0.0486618	1.24849e-07
18660611	18660611	18660611	NP_767248.1 // GenPept // ammonium transporter // NC_004463.1// --- // --- // --- // --- // ---	Rhizobium	NP_767248.1 // blr0608 // ammonium transporter // --- // 100	blr0608	NP_767248.1	6.19992	6.04653	6.29695	6.20655	6.14357	6.05981	2.96452	2.13384	3.11611	2.90566	2.57576	3.84605	1.03304	0.562863	0.773246	0.320239	0.122641	2.48418e-05	0.0919515	9.61764e-06
18660612	18660612	18660612	NP_767249.1 // GenPept // transcriptional regulator // NC_004463.1// --- // --- // --- // --- // ---	Rhizobium	NP_767249.1 // blr0609 // transcriptional regulator // --- // 100	blr0609	NP_767249.1	6.22722	6.24544	6.08523	6.12281	5.88474	5.97391	2.50128	2.66941	3.88393	4.60743	2.57431	4.1186	1.14119	0.133939	0.595192	0.199337	0.213596	0.00315465	0.111279	0.000353429
18660613	18660613	18660613	NP_767250.1 // GenPept // hypothetical protein // NC_004463.1// --- // --- // --- // --- // ---	Rhizobium	NP_767250.1 // blr0610 // hypothetical protein // --- // 100	blr0610	NP_767250.1	7.21222	7.72944	7.30866	7.33478	7.05018	7.08835	3.10538	4.56913	4.61087	5.13515	4.03282	6.05978	1.20695	0.063175	0.506704	0.116543	0.236211	0.00574907	0.10002	0.000338638
18660614	18660614	18660614	NP_767251.1 // GenPept // ATP-dependent Clp protease proteolytic subunit // NC_004463.1// --- // --- // --- // --- // ---	Rhizobium	NP_767251.1 // blr0611 // ATP-dependent Clp protease proteolytic subunit // ---	blr0611	NP_767251.1	6.2281	6.09179	6.35062	6.03464	5.98843	5.863	2.35152	3.07558	3.19118	2.64236	2.6401	3.20121	1.20042	0.00908783	1.03159	0.854385	0.113902	1.01091e-06	0.0980229	6.04075e-07
18660615	18660615	18660615	NP_767252.1 // GenPept // nitrogen regulatory protein PII // NC_004463.1// --- // --- // --- // --- // ---	Rhizobium	NP_767252.1 // blr0612 // nitrogen regulatory protein PII // --- // 100	blr0612	NP_767252.1	5.66209	5.55351	5.66026	5.91584	5.77707	5.63249	5.48683	6.41216	6.4825	7.21677	7.25023	6.94911	0.899009	0.775532	0.496017	0.00329871	2.5732	0.00053017	1.41606	0.0746136
18660616	18660616	18660616	NP_767253.1 // GenPept // ammonium transporter // NC_004463.1// --- // --- // --- // --- // ---	Rhizobium	NP_767253.1 // blr0613 // ammonium transporter // --- // 100	blr0613	NP_767253.1	6.72664	5.88376	6.58617	6.82167	6.5859	6.87091	7.00974	7.55859	7.26506	8.26335	7.75902	7.96945	0.800163	0.278087	0.607319	0.0195846	2.35835	0.0010442	1.83903	0.00745315
18660617	18660617	18660617	NP_767254.1 // GenPept // hypothetical protein // NC_004463.1// --- // --- // --- // --- // ---	Rhizobium	NP_767254.1 // blr0614 // hypothetical protein // --- // 100	blr0614	NP_767254.1	7.47881	7.63418	7.55743	8.06982	7.99606	8.18736	4.18204	3.4526	4.53039	4.69346	5.36902	4.61616	0.693336	0.00457266	0.559469	0.0188881	0.109459	3.68193e-06	0.0882784	1.81878e-06
18660618	18660618	18660618	NP_767255.1 // GenPept // aspartate aminotransferase // NC_004463.1// --- // --- // --- // --- // ---	Rhizobium	NP_767255.1 // blr0615 // aspartate aminotransferase // --- // 100	blr0615	NP_767255.1	6.52642	6.50288	6.58496	6.67405	6.47816	6.52268	1.51766	1.62512	2.43147	1.51456	1.86504	3.12963	0.984691	0.8895	0.805717	0.463558	0.0477434	4.63615e-06	0.0390102	2.85001e-06
18660619	18660619	18660619	NP_767256.1 // GenPept // cell division protein // NC_004463.1// --- // --- // --- // --- // ---	Rhizobium	NP_767256.1 // blr0616 // cell division protein // --- // 100	blr0616	NP_767256.1	7.4727	7.6442	7.49626	7.50562	7.34012	7.34427	3.45596	3.89198	4.40057	4.20504	3.80193	4.41293	1.10266	0.340728	0.856311	0.373034	0.104625	7.63504e-07	0.0812466	3.35828e-07
18660620	18660620	18660620	NP_767257.1 // GenPept // hypothetical protein // NC_004463.1// --- // --- // --- // --- // ---	Rhizobium	NP_767257.1 // blr0617 // hypothetical protein // --- // 100	blr0617	NP_767257.1	8.26128	8.70079	8.2517	8.39394	8.39938	8.42655	4.95	6.66505	4.86109	6.76695	6.65176	6.69563	1.00946	0.861421	0.431451	0.0222215	0.307393	0.00412794	0.132812	0.000139008
18660621	18660621	18660621	NP_767258.1 // GenPept // exodeoxyribonuclease III // NC_004463.1// --- // --- // --- // --- // ---	Rhizobium	NP_767258.1 // blr0618 // exodeoxyribonuclease III // --- // 100	blr0618	NP_767258.1	6.86305	7.15261	6.86633	6.81013	6.63146	6.70185	5.36298	5.18978	5.55205	5.64309	4.677	5.72333	1.18989	0.0319366	1.01428	0.939361	0.387785	0.000780334	0.33162	0.000286591
18660622	18660622	18660622	NP_767259.1 // GenPept // hypothetical protein // NC_004463.1// --- // --- // --- // --- // ---	Rhizobium	NP_767259.1 // bll0619 // hypothetical protein // --- // 100	bll0619	NP_767259.1	7.03677	7.3502	7.34546	7.31846	7.51953	7.463	5.77654	6.11289	5.26853	6.48989	6.64358	6.80683	0.879823	0.0941294	0.525787	0.00186381	0.579589	0.00478098	0.347521	7.00859e-05
18660623	18660623	18660623	NP_767260.1 // GenPept // two-component response regulator // NC_004463.1// --- // --- // --- // --- // ---	Rhizobium	NP_767260.1 // bll0620 // two-component response regulator // --- // 100	bll0620	NP_767260.1	9.57466	9.31802	9.5631	9.78535	9.6396	9.7569	7.11024	8.49254	7.91247	8.87547	8.01181	8.94683	0.847548	0.0598122	0.585216	0.0643469	0.461401	0.0147624	0.319338	0.0018293
18660624	18660624	18660624	NP_767261.1 // GenPept // hypothetical protein // NC_004463.1// --- // --- // --- // --- // ---	Rhizobium	NP_767261.1 // blr0621 // hypothetical protein // --- // 100	blr0621	NP_767261.1	6.7295	7.05993	6.80789	6.91717	6.93157	6.93074	3.52474	3.77932	4.1783	3.4887	3.5432	4.65136	0.96344	0.0644067	0.954645	0.833287	0.122252	9.52104e-06	0.121724	9.37629e-06
18660625	18660625	18660625	NP_767262.1 // GenPept // hydratase // NC_004463.1// --- // --- // --- // --- // ---	Rhizobium	NP_767262.1 // blr0622 // hydratase // --- // 100	blr0622	NP_767262.1	6.70381	6.68502	6.71143	6.929	6.75016	6.78357	3.75657	4.83242	3.59913	4.80051	3.5314	5.31799	0.918345	0.201096	0.713379	0.326628	0.207194	0.00124038	0.16072	0.000478351
18660626	18660626	18660626	NP_767263.1 // GenPept // hypothetical protein // NC_004463.1// --- // --- // --- // --- // ---	Rhizobium	NP_767263.1 // bll0623 // hypothetical protein // --- // 100	bll0623	NP_767263.1	7.98791	8.2216	8.06115	8.28372	8.22923	8.29348	5.08562	6.10632	5.80856	6.52269	5.31465	5.74727	0.885439	0.158253	0.873752	0.574959	0.188512	9.00117e-05	0.186418	8.58787e-05
18660627	18660627	18660627	NP_767264.1 // GenPept // hypothetical protein // NC_004463.1// --- // --- // --- // --- // ---	Rhizobium	NP_767264.1 // blr0624 // hypothetical protein // --- // 100	blr0624	NP_767264.1	6.87271	7.48454	7.00707	6.91187	6.90568	7.00729	2.60034	2.03006	3.41319	4.11136	2.18708	4.16554	1.15163	0.334433	0.571651	0.185345	0.0912759	0.00025853	0.046063	4.46511e-05
18660628	18660628	18660628	NP_767265.1 // GenPept // hypothetical protein // NC_004463.1// --- // --- // --- // --- // ---	Rhizobium	NP_767265.1 // bll0625 // hypothetical protein // --- // 100	bll0625	NP_767265.1	6.26455	6.6747	6.34855	6.61387	6.48735	6.89649	3.04852	3.71957	2.93403	4.34012	4.23533	3.53867	0.849189	0.138526	0.572761	0.0198433	0.161784	1.25904e-05	0.10918	2.90256e-06
18660629	18660629	18660629	NP_767266.1 // GenPept // hypothetical protein // NC_004463.1// --- // --- // --- // --- // ---	Rhizobium	NP_767266.1 // bll0626 // hypothetical protein // --- // 100	bll0626	NP_767266.1	5.72734	5.71031	5.84997	6.1314	6.01399	6.16804	2.16056	2.95168	3.23371	3.64103	2.95746	4.74729	0.788911	0.0133853	0.50002	0.0507479	0.199914	0.000699148	0.126696	0.000131628
18660630	18660630	18660630	NP_767267.1 // GenPept // leucyl-tRNA synthetase // NC_004463.1// --- // --- // --- // --- // ---	Rhizobium	NP_767267.1 // blr0627 // leucyl-tRNA synthetase // --- // 100	blr0627	NP_767267.1	8.52427	8.61977	8.50725	8.34935	8.31938	8.40011	4.55083	3.67823	3.22364	5.44588	3.94578	5.20409	1.14442	0.00256191	0.483744	0.0407573	0.0889395	3.92133e-05	0.0376069	4.12366e-06
18660631	18660631	18660631	NP_767268.1 // GenPept // hypothetical protein // NC_004463.1// --- // --- // --- // --- // ---	Rhizobium	NP_767268.1 // blr0628 // hypothetical protein // --- // 100	blr0628	NP_767268.1	9.92633	9.88379	9.85645	9.99372	9.87144	9.8338	6.96403	7.41208	6.57176	8.4066	8.56341	8.29932	0.991622	0.563472	0.368444	5.05878e-05	0.359349	4.23523e-05	0.133394	2.55747e-07
18660632	18660632	18660632	NP_767269.1 // GenPept // DNA polymerase III subunit delta // NC_004463.1// --- // --- // --- // --- // ---	Rhizobium	NP_767269.1 // blr0629 // DNA polymerase III subunit delta // --- // 100	blr0629	NP_767269.1	5.96121	6.12042	5.93748	5.93471	5.90841	5.76093	2.07965	2.56853	2.32607	3.40656	1.90911	2.28771	1.10089	0.0518217	0.864708	0.551999	0.0991975	9.37062e-06	0.0779332	4.44906e-06
18660633	18660633	18660633	NP_767270.1 // GenPept // chromosome partitioning protein ParB // NC_004463.1// --- // --- // --- // --- // ---	Rhizobium	NP_767270.1 // bll0630 // chromosome partitioning protein ParB // --- // 100	bll0630	NP_767270.1	8.04327	7.73343	8.14431	8.0452	8.14324	7.90443	3.45881	4.22272	4.02559	4.42577	5.49447	5.5289	0.965767	0.722821	0.421225	0.00448662	0.135725	1.80873e-05	0.0594863	1.34144e-06
18660634	18660634	18660634	NP_767271.1 // GenPept // chromosome partitioning protein ParA // NC_004463.1// --- // --- // --- // --- // ---	Rhizobium	NP_767271.1 // bll0631 // chromosome partitioning protein ParA // --- // 100	bll0631	NP_767271.1	8.90007	8.98467	8.89146	8.78021	8.86332	8.79887	4.82552	5.6707	5.7926	6.19483	5.38637	6.62724	1.08031	0.325421	0.641766	0.0935981	0.149203	3.78318e-05	0.0886462	6.35564e-06
18660635	18660635	18660635	NP_767272.1 // GenPept // 16S rRNA methyltransferase GidB // NC_004463.1// --- // --- // --- // --- // ---	Rhizobium	NP_767272.1 // bll0632 // 16S rRNA methyltransferase GidB // --- // 100	bll0632	NP_767272.1	6.28259	6.18818	6.31353	6.32645	6.18969	6.13236	3.84737	4.24236	2.80937	4.30841	3.36665	4.80104	1.03092	0.0762125	0.694637	0.253109	0.240238	0.00132121	0.161724	0.000271716
18660636	18660636	18660636	NP_767273.1 // GenPept // tRNA uridine 5-carboxymethylaminomethyl modification protein GidA // NC_004463.1// --- // --- // --- // --- // ---	Rhizobium	NP_767273.1 // bll0633 // tRNA uridine 5-carboxymethylaminomethyl modification p	bll0633	NP_767273.1	5.32572	5.61074	5.3159	5.51409	5.24717	5.33038	3.16551	2.55981	2.89263	3.302	3.03621	2.94527	1.03946	0.333699	0.857464	0.227785	0.207419	9.41339e-07	0.171371	3.88657e-07
18660637	18660637	18660637	NP_767274.1 // GenPept // tRNA modification GTPase TrmE // NC_004463.1// --- // --- // --- // --- // ---	Rhizobium	NP_767274.1 // bll0634 // tRNA modification GTPase TrmE // --- // 100	bll0634	NP_767274.1	5.14216	5.27229	5.23114	5.30974	4.90368	5.21716	2.7367	2.84826	3.13364	3.77893	1.8781	3.29628	1.04426	0.9659	0.947212	0.857491	0.223897	0.00090952	0.201801	0.000592171
18660638	18660638	18660638	NP_767275.1 // GenPept // transcription termination factor Rho // NC_004463.1// --- // --- // --- // --- // ---	Rhizobium	NP_767275.1 // bll0635 // transcription termination factor Rho // --- // 100	bll0635	NP_767275.1	8.55995	8.55784	8.56552	8.22274	8.22818	8.20544	3.04219	5.49932	5.01556	6.65693	4.29571	6.05519	1.26777	0.000413253	0.450548	0.153892	0.170813	0.00818547	0.0607036	0.000550668
18660639	18660639	18660639	NP_767276.1 // GenPept // hypothetical protein // NC_004463.1// --- // --- // --- // --- // ---	Rhizobium	NP_767276.1 // bll0636 // hypothetical protein // --- // 100	bll0636	NP_767276.1	8.82495	8.42203	8.91701	8.51082	8.63636	8.44578	3.96255	3.06862	3.64221	3.42542	2.98039	3.81323	1.15161	0.249655	1.11069	0.598335	0.0286634	7.32704e-08	0.0279011	6.90551e-08
18660640	18660640	18660640	NP_767277.1 // GenPept // hypothetical protein // NC_004463.1// --- // --- // --- // --- // ---	Rhizobium	NP_767277.1 // blr0637 // hypothetical protein // --- // 100	blr0637	NP_767277.1	7.91176	8.16676	7.88075	8.00144	7.86534	7.98662	3.94966	4.00045	5.292	6.13264	4.71507	5.98851	1.02798	0.812717	0.435868	0.028831	0.197639	0.000830166	0.0840626	4.65144e-05
18660641	18660641	18660641	NP_767278.1 // GenPept // Maf-like protein // NC_004463.1// --- // --- // --- // --- // ---	Rhizobium	NP_767278.1 // blr0638 // Maf-like protein // --- // 100	blr0638	NP_767278.1	6.02066	6.67038	6.14935	6.14699	6.28695	6.16206	2.75167	4.10639	3.09231	3.63114	2.43164	4.64146	1.078	0.498017	0.840146	0.662441	0.161479	0.00145597	0.128217	0.000690494
18660642	18660642	18660642	NP_767279.1 // GenPept // dephospho-CoA kinase // NC_004463.1// --- // --- // --- // --- // ---	Rhizobium	NP_767279.1 // blr0639 // dephospho-CoA kinase // --- // 100	blr0639	NP_767279.1	7.26943	7.54515	7.22704	7.32541	7.02463	7.15754	3.06965	3.34439	4.39843	4.48202	3.1224	3.87575	1.13271	0.26049	0.857038	0.602012	0.0985863	3.81027e-05	0.0746843	1.66784e-05
18660643	18660643	18660643	NP_767280.1 // GenPept // DNA polymerase III subunit epsilon // NC_004463.1// --- // --- // --- // --- // ---	Rhizobium	NP_767280.1 // blr0640 // DNA polymerase III subunit epsilon // --- // 100	blr0640	NP_767280.1	8.35286	8.67624	8.34786	8.35729	8.11165	8.40996	2.64133	2.69799	2.19302	4.63023	3.52162	4.12242	1.12401	0.370782	0.334332	0.000404087	0.0543514	3.10514e-07	0.0161961	2.04159e-08
18660644	18660644	18660644	NP_767281.1 // GenPept // preprotein translocase subunit SecB // NC_004463.1// --- // --- // --- // --- // ---	Rhizobium	NP_767281.1 // bll0641 // preprotein translocase subunit SecB // --- // 100	bll0641	NP_767281.1	9.8387	9.64162	9.61571	9.69292	9.72477	9.80284	5.50279	5.94138	5.78283	7.35014	6.70559	6.95225	0.973494	0.82121	0.417449	7.48324e-05	0.149943	2.20833e-07	0.0644201	1.22779e-08
18660645	18660645	18660645	NP_767282.1 // GenPept // hypothetical protein // NC_004463.1// --- // --- // --- // --- // ---	Rhizobium	NP_767282.1 // blr0642 // hypothetical protein // --- // 100	blr0642	NP_767282.1	9.32441	9.33872	9.30393	9.27441	9.389	9.34162	7.55432	8.449	7.78842	8.57627	8.09638	8.78565	0.990789	0.529663	0.680411	0.0488551	0.555204	0.00754723	0.381095	0.000398512
18660646	18660646	18660646	NP_767283.1 // GenPept // lytic murein transglycosylase // NC_004463.1// --- // --- // --- // --- // ---	Rhizobium	NP_767283.1 // blr0643 // lytic murein transglycosylase // --- // 100	blr0643	NP_767283.1	5.94946	5.94824	5.78675	6.09168	5.76837	6.25902	3.32329	3.56065	2.91164	4.10476	3.40503	2.98392	0.896908	0.609945	0.851035	0.443184	0.171729	2.16585e-05	0.161586	1.68747e-05
18660647	18660647	18660647	NP_767284.1 // GenPept // hypothetical protein // NC_004463.1// --- // --- // --- // --- // ---	Rhizobium	NP_767284.1 // blr0644 // hypothetical protein // --- // 100	blr0644	NP_767284.1	5.81492	6.15729	6.10149	6.06399	6.26764	5.99234	4.35418	3.9078	3.51138	4.30633	4.07858	4.51536	0.945676	0.125054	0.77076	0.12005	0.285607	3.13784e-05	0.233241	1.04269e-05
18660648	18660648	18660648	NP_767285.1 // GenPept // hypothetical protein // NC_004463.1// --- // --- // --- // --- // ---	Rhizobium	NP_767285.1 // bll0645 // hypothetical protein // --- // 100	bll0645	NP_767285.1	5.44101	5.3286	5.58014	5.32032	5.43265	5.41638	1.31361	2.81381	2.88921	2.14278	2.32824	2.08676	1.04461	0.235092	1.11184	0.690882	0.108528	2.50263e-05	0.11574	3.10015e-05
18660649	18660649	18660649	NP_767286.1 // GenPept // ATP-dependent protease ATP-binding subunit HslU // NC_004463.1// --- // --- // --- // --- // ---	Rhizobium	NP_767286.1 // bll0646 // ATP-dependent protease ATP-binding subunit HslU // ---	bll0646	NP_767286.1	6.61982	6.349	6.45999	6.56744	6.47123	6.53677	3.04841	3.37895	3.4533	3.34247	2.15565	3.79248	0.969203	0.435577	1.14606	0.600838	0.0928936	1.24962e-05	0.11013	2.1611e-05
18660650	18660650	18660650	NP_767287.1 // GenPept // hypothetical protein // NC_004463.1// --- // --- // --- // --- // ---	Rhizobium	NP_767287.1 // bll0647 // hypothetical protein // --- // 100	bll0647	NP_767287.1	6.14319	6.18986	6.0089	5.91773	6.01215	5.85318	3.2675	3.26984	2.68566	2.57611	3.37234	2.98082	1.13826	0.917431	1.07022	0.666267	0.129295	8.73003e-07	0.121611	6.95463e-07
18660651	18660651	18660651	NP_767288.1 // GenPept // aminoglycoside N(6')-acetyltransferase // NC_004463.1// --- // --- // --- // --- // ---	Rhizobium	NP_767288.1 // bll0648 // aminoglycoside N(6')-acetyltransferase // --- // 100	bll0648	NP_767288.1	6.16822	6.25616	6.30694	6.32224	6.08243	6.20115	3.16937	5.44756	3.75187	4.74815	3.83108	4.03009	1.02786	0.875019	0.945949	0.882378	0.250201	0.00517445	0.229913	0.00373137
18660652	18660652	18660652	NP_767289.1 // GenPept // ATP-dependent protease peptidase subunit // NC_004463.1// --- // --- // --- // --- // ---	Rhizobium	NP_767289.1 // bll0649 // ATP-dependent protease peptidase subunit // --- // 100	bll0649	NP_767289.1	7.95924	7.79263	7.80936	8.00521	7.97888	7.98158	4.33758	6.00442	4.42662	6.18917	5.6718	6.31683	0.912	0.145511	0.454897	0.0240279	0.262558	0.00151196	0.131136	9.58887e-05
18660653	18660653	18660653	NP_767290.1 // GenPept // imidazoleglycerol-phosphate dehydratase // NC_004463.1// --- // --- // --- // --- // ---	Rhizobium	NP_767290.1 // blr0650 // imidazoleglycerol-phosphate dehydratase // --- // 100	blr0650	NP_767290.1	8.40516	8.09168	8.39703	8.12515	8.27536	8.28329	5.18962	5.93147	5.74849	7.07362	6.81301	6.70317	1.05366	0.262896	0.423352	0.00020968	0.388324	0.000108202	0.156609	7.34573e-07
18660654	18660654	18660654	NP_767291.1 // GenPept // hypothetical protein // NC_004463.1// --- // --- // --- // --- // ---	Rhizobium	NP_767291.1 // blr0651 // hypothetical protein // --- // 100	blr0651	NP_767291.1	6.89214	6.91341	6.91642	6.72499	6.75343	6.60749	3.64681	4.30368	4.42038	5.39416	4.60128	5.63661	1.15724	0.387828	0.470719	0.0047384	0.357343	0.000740868	0.145219	9.07188e-06
18660655	18660655	18660655	NP_767292.1 // GenPept // imidazole glycerol phosphate synthase subunit HisH // NC_004463.1// --- // --- // --- // --- // ---	Rhizobium	NP_767292.1 // blr0652 // imidazole glycerol phosphate synthase subunit HisH //	blr0652	NP_767292.1	7.53163	7.38346	7.40088	7.30766	7.22993	7.21285	4.66992	5.58457	4.30407	5.89207	5.01412	5.78827	1.14033	0.00597691	0.610486	0.0664304	0.310933	0.00101752	0.16657	5.6724e-05
18660656	18660656	18660656	NP_767293.2 // GenPept // 1-(5-phosphoribosyl)-5-[(5- phosphoribosylamino)methylideneamino] imidazole-4-carboxamide isomerase // NC_004463.1// --- // --- // --- // --- // ---	Rhizobium	NP_767293.2 // blr0653 // 1-(5-phosphoribosyl)-5-[(5- phosphoribosylamino)methyl	blr0653	NP_767293.2	6.97819	7.0421	7.01755	6.79565	6.82628	6.74939	3.68375	4.76274	3.41991	6.03989	4.97538	5.25781	1.1664	0.0456274	0.36126	0.00400028	0.387944	0.00594297	0.120146	3.3293e-05
18660657	18660657	18660657	NP_767294.1 // GenPept // imidazole glycerol phosphate synthase subunit HisF // NC_004463.1// --- // --- // --- // --- // ---	Rhizobium	NP_767294.1 // blr0654 // imidazole glycerol phosphate synthase subunit HisF //	blr0654	NP_767294.1	7.19496	7.2057	7.1153	6.96495	6.92019	6.93821	4.00728	4.97104	4.65064	5.25296	6.00123	5.53494	1.1739	0.0127986	0.481835	0.00321081	0.393724	0.000730773	0.161656	6.53176e-06
18660658	18660658	18660658	NP_767295.1 // GenPept // phosphoribosyl-ATP pyrophosphatase // NC_004463.1// --- // --- // --- // --- // ---	Rhizobium	NP_767295.1 // blr0655 // phosphoribosyl-ATP pyrophosphatase // --- // 100	blr0655	NP_767295.1	6.85137	6.72774	6.83175	6.87154	6.81969	6.74243	2.31101	3.31628	4.321	5.46816	4.07705	5.04096	0.994773	0.165441	0.342467	0.0154644	0.258967	0.00477908	0.089156	0.000122739
18660659	18660659	18660659	NP_767296.1 // GenPept // pantothenate kinase // NC_004463.1// --- // --- // --- // --- // ---	Rhizobium	NP_767296.1 // blr0656 // pantothenate kinase // --- // 100	blr0656	NP_767296.1	9.23676	9.20383	9.12861	9.27474	9.27133	9.30775	5.01987	6.43269	5.9967	7.68685	7.61777	7.85986	0.936752	0.0158722	0.267001	0.000223924	0.338421	0.000823665	0.0965009	3.57358e-06
18660660	18660660	18660660	NP_767297.1 // GenPept // hypothetical protein // NC_004463.1// --- // --- // --- // --- // ---	Rhizobium	NP_767297.1 // bll0657 // hypothetical protein // --- // 100	bll0657	NP_767297.1	6.3743	6.49433	6.46461	6.52934	6.38667	6.37806	2.60403	3.22142	3.30058	4.13523	3.8778	4.23437	1.00854	0.863742	0.486173	0.000387081	0.196297	1.04313e-06	0.0945743	5.85329e-08
18660661	18660661	18660661	NP_767298.1 // GenPept // hypothetical protein // NC_004463.1// --- // --- // --- // --- // ---	Rhizobium	NP_767298.1 // bll0658 // hypothetical protein // --- // 100	bll0658	NP_767298.1	5.38315	5.58057	5.24078	5.47639	5.33022	5.36596	4.00684	2.98717	3.87567	3.84281	4.357	3.81552	1.01119	0.386528	0.767436	0.194194	0.382692	0.000882573	0.291532	0.000169569
18660662	18660662	18660662	NP_767299.1 // GenPept // two-component hybrid sensor and regulator // NC_004463.1// --- // --- // --- // --- // ---	Rhizobium	NP_767299.1 // bll0659 // two-component hybrid sensor and regulator // --- // 10	bll0659	NP_767299.1	6.39413	6.59746	6.39408	6.56886	6.61104	6.49177	3.20941	3.35767	4.69306	3.74378	3.46233	3.05772	0.937609	0.524721	1.25885	0.390824	0.113759	2.66083e-05	0.152988	7.63024e-05
18660663	18660663	18660663	NP_767300.1 // GenPept // hypothetical protein // NC_004463.1// --- // --- // --- // --- // ---	Rhizobium	NP_767300.1 // bll0660 // hypothetical protein // --- // 100	bll0660	NP_767300.1	7.786	7.93502	7.90247	8.02278	7.8418	7.90169	5.3816	4.8948	5.49514	5.16011	6.45716	5.59857	0.967166	0.952604	0.716266	0.151006	0.220145	9.23571e-05	0.16297	2.51653e-05
18660664	18660664	18660664	NP_767301.1 // GenPept // hypothetical protein // NC_004463.1// --- // --- // --- // --- // ---	Rhizobium	NP_767301.1 // bll0661 // hypothetical protein // --- // 100	bll0661	NP_767301.1	6.88279	6.95616	6.69259	6.73839	6.83342	6.83036	3.9771	4.54761	4.25073	4.68058	3.93796	5.22366	1.03288	0.944326	0.781555	0.261344	0.21966	7.39089e-05	0.16662	2.20914e-05
18660665	18660665	18660665	NP_767302.1 // GenPept // hypothetical protein // NC_004463.1// --- // --- // --- // --- // ---	Rhizobium	NP_767302.1 // bsr0662 // hypothetical protein // --- // 100	bsr0662	NP_767302.1	7.54015	8.33521	7.65047	7.50655	7.52717	7.54284	5.66706	5.35251	5.77258	6.3517	6.8496	6.24066	1.28443	0.339408	0.542138	0.00589579	0.484689	0.00229539	0.211018	1.29693e-05
18660666	18660666	18660666	NP_767303.1 // GenPept // hypothetical protein // NC_004463.1// --- // --- // --- // --- // ---	Rhizobium	NP_767303.1 // blr0663 // hypothetical protein // --- // 100	blr0663	NP_767303.1	6.30209	6.97816	6.55859	6.53775	6.35276	6.1704	2.97964	2.48371	3.2557	4.29319	3.79464	4.129	1.21318	0.213094	0.445676	0.00152328	0.205704	1.55807e-05	0.0765955	3.91179e-07
18660667	18660667	18660667	NP_767304.1 // GenPept // CtpF protein // NC_004463.1// --- // --- // --- // --- // ---	Rhizobium	NP_767304.1 // bll0664 // CtpF protein // --- // 100	bll0664	NP_767304.1	6.86625	6.94585	6.74338	7.11619	6.8905	6.81074	2.64525	2.64778	2.51931	1.92038	2.81083	2.95146	0.938997	0.521224	1.03041	0.863106	0.0480857	9.16102e-08	0.0526393	1.16082e-07
18660668	18660668	18660668	NP_767305.1 // GenPept // pilus assembly protein // NC_004463.1// --- // --- // --- // --- // ---	Rhizobium	NP_767305.1 // bll0665 // pilus assembly protein // --- // 100	bll0665	NP_767305.1	8.06266	8.05152	8.0494	8.15282	8.06705	8.14863	4.61216	3.48816	4.19134	4.07582	2.94288	4.22979	0.95341	0.39819	1.27255	0.374108	0.0482497	2.37654e-06	0.064377	5.06587e-06
18660669	18660669	18660669	NP_767306.1 // GenPept // hypothetical protein // NC_004463.1// --- // --- // --- // --- // ---	Rhizobium	NP_767306.1 // bll0666 // hypothetical protein // --- // 100	bll0666	NP_767306.1	8.13118	8.70211	8.27746	8.36542	8.34333	8.26106	4.53733	4.55302	2.62997	4.185	3.62473	4.81443	1.04762	0.680207	0.811537	0.583412	0.0577027	5.21303e-05	0.0453274	2.89972e-05
18660670	18660670	18660670	NP_767307.1 // GenPept // CtpC protein // NC_004463.1// --- // --- // --- // --- // ---	Rhizobium	NP_767307.1 // bll0667 // CtpC protein // --- // 100	bll0667	NP_767307.1	7.99329	8.22341	8.05775	8.07504	7.97281	7.98373	3.55195	3.25626	3.87318	4.4152	4.0766	2.63877	1.05959	0.860623	0.901421	0.723587	0.0507539	5.79487e-06	0.0432541	3.90839e-06
18660671	18660671	18660671	NP_767308.1 // GenPept // glutathione synthetase // NC_004463.1// --- // --- // --- // --- // ---	Rhizobium	NP_767308.1 // bll0668 // glutathione synthetase // --- // 100	bll0668	NP_767308.1	7.07631	6.75823	6.7453	7.02949	6.89704	7.02573	3.35498	3.81636	3.06581	3.68694	2.77237	4.4385	0.922021	0.208255	0.858435	0.581149	0.097972	2.27935e-05	0.0916599	1.85254e-05
18660672	18660672	18660672	NP_767309.1 // GenPept // hypothetical protein // NC_004463.1// --- // --- // --- // --- // ---	Rhizobium	NP_767309.1 // bll0669 // hypothetical protein // --- // 100	bll0669	NP_767309.1	5.79094	6.12792	6.01352	5.96582	5.68809	5.94551	3.58674	3.36132	3.08556	3.49689	2.93423	4.45737	1.08092	0.5076	0.820762	0.431324	0.212131	0.000187096	0.161217	5.98069e-05
18660673	18660673	18660673	NP_767310.1 // GenPept // hypothetical protein // NC_004463.1// --- // --- // --- // --- // ---	Rhizobium	NP_767310.1 // bll0670 // hypothetical protein // --- // 100	bll0670	NP_767310.1	5.41759	5.54293	5.51101	5.37039	5.33147	5.65799	2.73089	2.38713	2.99977	4.25844	2.70578	2.42937	1.0215	0.589005	0.744701	0.350202	0.199978	0.00063293	0.14513	0.000188874
18660674	18660674	18660674	NP_767311.1 // GenPept // hypothetical protein // NC_004463.1// --- // --- // --- // --- // ---	Rhizobium	NP_767311.1 // blr0671 // hypothetical protein // --- // 100	blr0671	NP_767311.1	6.60336	6.92671	6.6058	6.67553	6.88493	6.75948	4.19615	5.28468	4.00261	4.8298	4.60018	4.85471	0.962091	0.730043	0.830993	0.400561	0.247972	0.000154788	0.215017	7.83642e-05
18660675	18660675	18660675	NP_767312.1 // GenPept // coproporphyrinogen III oxidase // NC_004463.1// --- // --- // --- // --- // ---	Rhizobium	NP_767312.1 // bll0672 // coproporphyrinogen III oxidase // --- // 100	bll0672	NP_767312.1	6.47793	6.47207	6.59121	6.22046	6.19171	6.17521	3.10814	2.69929	3.20108	3.68123	2.40264	3.72769	1.24736	0.00951257	0.830654	0.436779	0.131645	1.93927e-05	0.0877231	4.98601e-06
18660676	18660676	18660676	NP_767313.1 // GenPept // deoxyribonucleotide triphosphate pyrophosphatase // NC_004463.1// --- // --- // --- // --- // ---	Rhizobium	NP_767313.1 // bll0673 // deoxyribonucleotide triphosphate pyrophosphatase // --	bll0673	NP_767313.1	6.27228	6.05176	6.02339	6.00301	5.89301	5.8113	3.65914	3.59811	3.67361	3.6864	3.47892	4.30041	1.16117	0.0635621	0.883751	0.370545	0.236427	3.95258e-06	0.180217	1.06133e-06
18660677	18660677	18660677	NP_767314.1 // GenPept // ribonuclease PH // NC_004463.1// --- // --- // --- // --- // ---	Rhizobium	NP_767314.1 // bll0674 // ribonuclease PH // --- // 100	bll0674	NP_767314.1	7.30412	6.68931	7.09116	6.73327	6.58332	6.78236	2.06349	2.9237	2.59724	2.7813	3.11932	2.65183	1.27284	0.142271	0.799591	0.22131	0.0694044	2.54674e-07	0.0441926	7.51514e-08
18660678	18660678	18660678	NP_767315.1 // GenPept // heat-inducible transcription repressor // NC_004463.1// --- // --- // --- // --- // ---	Rhizobium	NP_767315.1 // blr0675 // heat-inducible transcription repressor // --- // 100	blr0675	NP_767315.1	6.35152	6.81503	6.35386	6.79763	6.6862	6.72191	3.38444	4.84388	3.58618	5.54199	4.05379	4.77996	0.863222	0.21012	0.553345	0.0987551	0.260014	0.00279401	0.168564	0.000498902
18660679	18660679	18660679	NP_767316.1 // GenPept // heat shock protein GrpE // NC_004463.1// --- // --- // --- // --- // ---	Rhizobium	NP_767316.1 // blr0676 // heat shock protein GrpE // --- // 100	blr0676	NP_767316.1	7.25715	7.00057	7.22443	7.457	7.27795	7.33721	4.43449	5.4935	5.2534	5.44499	5.86143	6.0091	0.874069	0.110742	0.610736	0.0277815	0.333199	0.000330416	0.233218	4.68458e-05
18660680	18660680	18660680	NP_767317.1 // GenPept // bifunctional pyrazinamidase/nicotinamidase // NC_004463.1// --- // --- // --- // --- // ---	Rhizobium	NP_767317.1 // bll0677 // bifunctional pyrazinamidase/nicotinamidase // --- // 1	bll0677	NP_767317.1	6.11328	6.6412	6.2124	6.5228	6.42421	6.47223	2.97061	4.36826	3.29483	4.16269	4.38701	2.63945	0.912165	0.473309	0.879554	0.722554	0.149336	0.000608837	0.145821	0.000561644
18660681	18660681	18660681	NP_767318.1 // GenPept // hypothetical protein // NC_004463.1// --- // --- // --- // --- // ---	Rhizobium	NP_767318.1 // bll0679 // hypothetical protein // --- // 100	bll0679	NP_767318.1	7.1656	7.08599	6.97665	7.22281	7.18625	7.21896	4.36945	3.26756	3.35799	3.89467	3.98628	5.34198	0.91302	0.137573	0.597643	0.112371	0.143419	0.000148379	0.0940079	3.68235e-05
18660682	18660682	18660682	NP_767319.1 // GenPept // molecular chaperone DnaK // NC_004463.1// --- // --- // --- // --- // ---	Rhizobium	NP_767319.1 // blr0678 // molecular chaperone DnaK // --- // 100	blr0678	NP_767319.1	9.97916	9.58722	9.777	10.253	10.2286	10.1525	6.64096	8.03478	6.66176	8.27357	7.61238	8.28036	0.746391	0.0249009	0.520172	0.034675	0.22439	0.000401054	0.157277	9.33243e-05
18660683	18660683	18660683	NP_767320.1 // GenPept // molecular chaperone DnaJ // NC_004463.1// --- // --- // --- // --- // ---	Rhizobium	NP_767320.1 // blr0680 // molecular chaperone DnaJ // --- // 100	blr0680	NP_767320.1	7.0986	7.03493	7.15092	7.58258	7.2571	7.55384	3.85442	5.84627	4.46928	5.9356	4.68146	5.70291	0.770449	0.0290328	0.608502	0.192448	0.245788	0.00383712	0.193245	0.00152194
18660684	18660684	18660684	NP_767321.1 // GenPept // phospholipid N-methyltransferase // NC_004463.1// --- // --- // --- // --- // ---	Rhizobium	NP_767321.1 // blr0681 // phospholipid N-methyltransferase // --- // 100	blr0681	NP_767321.1	8.77116	8.53803	8.70353	8.6276	8.76425	8.68469	3.33416	3.95388	3.3389	3.7949	2.29366	3.18787	0.986864	0.806413	1.3662	0.228908	0.0206167	2.11295e-07	0.0285851	4.18375e-07
18660685	18660685	18660685	NP_767322.1 // GenPept // oxidoreductase // NC_004463.1// --- // --- // --- // --- // ---	Rhizobium	NP_767322.1 // blr0682 // oxidoreductase // --- // 100	blr0682	NP_767322.1	7.32901	7.25501	7.3425	7.36588	7.20775	7.1827	4.3941	3.95434	3.83255	5.17446	4.53507	5.6389	1.03881	0.916842	0.481026	0.00365221	0.227515	3.63462e-05	0.105221	1.58883e-06
18660686	18660686	18660686	NP_767323.1 // GenPept // orotidine 5'-phosphate decarboxylase // NC_004463.1// --- // --- // --- // --- // ---	Rhizobium	NP_767323.1 // blr0683 // orotidine 5'-phosphate decarboxylase // --- // 100	blr0683	NP_767323.1	7.35996	7.05967	7.37879	7.347	7.28028	7.33795	4.16234	3.08486	3.88999	4.82772	4.3551	4.60995	0.96682	0.777976	0.541416	0.00916046	0.151338	5.85486e-06	0.0851564	7.72848e-07
18660687	18660687	18660687	NP_767324.1 // GenPept // hypothetical protein // NC_004463.1// --- // --- // --- // --- // ---	Rhizobium	NP_767324.1 // blr0684 // hypothetical protein // --- // 100	blr0684	NP_767324.1	8.06433	7.83476	8.19781	8.05106	8.07684	8.16743	4.11804	5.01047	3.24303	5.38025	5.05112	5.79869	0.95972	0.302284	0.410038	0.012287	0.155133	0.000148797	0.0665943	1.00412e-05
18660688	18660688	18660688	NP_767325.1 // GenPept // dihydrodipicolinate reductase // NC_004463.1// --- // --- // --- // --- // ---	Rhizobium	NP_767325.1 // blr0685 // dihydrodipicolinate reductase // --- // 100	blr0685	NP_767325.1	7.25709	7.03739	7.08449	7.16803	7.08198	6.91084	3.8573	4.26653	4.46903	5.31083	5.49978	4.99158	1.05111	0.325442	0.476392	0.000339977	0.289931	8.85484e-06	0.131333	2.01653e-07
18660689	18660689	18660689	NP_767326.1 // GenPept // phosphoglyceromutase // NC_004463.1// --- // --- // --- // --- // ---	Rhizobium	NP_767326.1 // blr0686 // phosphoglyceromutase // --- // 100	blr0686	NP_767326.1	7.54632	7.20641	7.463	7.56399	7.4933	7.36873	3.4912	3.78649	3.05416	3.87766	4.45396	3.58676	0.955795	0.553877	0.693111	0.0663372	0.0882324	6.31571e-07	0.0641997	2.43281e-07
18660690	18660690	18660690	NP_767327.1 // GenPept // transcriptional regulator // NC_004463.1// --- // --- // --- // --- // ---	Rhizobium	NP_767327.1 // bll0687 // transcriptional regulator // --- // 100	bll0687	NP_767327.1	6.16868	6.00344	5.9726	6.20106	6.24585	6.26548	3.85963	4.57291	4.72534	4.56409	3.97659	4.50398	0.878507	0.0431646	1.02651	0.876188	0.269949	4.16566e-05	0.31594	0.000103501
18660691	18660691	18660691	NP_767328.1 // GenPept // hypothetical protein // NC_004463.1// --- // --- // --- // --- // ---	Rhizobium	NP_767328.1 // bll0688 // hypothetical protein // --- // 100	bll0688	NP_767328.1	6.2767	6.30157	6.18555	6.44117	6.61042	6.54623	4.03911	4.30045	4.45426	5.40041	4.52057	5.58535	0.824264	0.0243907	0.534339	0.0069957	0.38855	0.000624702	0.251739	4.69247e-05
18660692	18660692	18660692	NP_767329.1 // GenPept // endonuclease III // NC_004463.1// --- // --- // --- // --- // ---	Rhizobium	NP_767329.1 // blr0689 // endonuclease III // --- // 100	blr0689	NP_767329.1	5.96183	5.44365	5.58468	5.4436	5.42555	5.33732	2.49196	2.11469	2.17046	1.92062	2.41986	2.25719	1.21204	0.0302882	1.04233	0.739643	0.108597	7.75253e-08	0.0944474	4.80508e-08
18660693	18660693	18660693	NP_767330.1 // GenPept // multidrug resistance protein // NC_004463.1// --- // --- // --- // --- // ---	Rhizobium	NP_767330.1 // blr0690 // multidrug resistance protein // --- // 100	blr0690	NP_767330.1	5.90449	6.16466	5.7359	5.67279	5.67548	5.64789	3.1035	4.19477	3.06777	4.4732	3.90073	4.77307	1.21457	0.434239	0.525953	0.0228993	0.410926	0.00462796	0.179285	6.84699e-05
18660694	18660694	18660694	NP_767331.1 // GenPept // hypothetical protein // NC_004463.1// --- // --- // --- // --- // ---	Rhizobium	NP_767331.1 // blr0691 // hypothetical protein // --- // 100	blr0691	NP_767331.1	4.87044	4.80112	5.06095	4.72388	5.1025	5.09439	2.37558	2.14892	2.13442	2.90798	3.07051	3.34012	0.953299	0.648372	0.5409	0.000321905	0.274069	1.43573e-06	0.154835	8.44324e-08
18660695	18660695	18660695	NP_767332.1 // GenPept // CysZ-like protein // NC_004463.1// --- // --- // --- // --- // ---	Rhizobium	NP_767332.1 // bll0692 // CysZ-like protein // --- // 100	bll0692	NP_767332.1	5.82665	5.79386	5.73806	5.94164	6.201	6.20969	2.91129	3.14213	3.15355	3.61297	2.55129	3.77271	0.792214	0.00106673	0.844794	0.416805	0.143079	9.35895e-06	0.152069	1.18597e-05
18660696	18660696	18660696	NP_767333.1 // GenPept // hypothetical protein // NC_004463.1// --- // --- // --- // --- // ---	Rhizobium	NP_767333.1 // bll0693 // hypothetical protein // --- // 100	bll0693	NP_767333.1	4.84191	4.71244	4.71665	4.98826	5.08225	5.10519	2.31247	1.8181	1.62047	2.50839	1.78601	2.04342	0.811586	0.0214963	0.87321	0.38377	0.129771	7.02884e-07	0.139662	9.32033e-07
18660697	18660697	18660697	NP_767334.1 // GenPept // peptidase // NC_004463.1// --- // --- // --- // --- // ---	Rhizobium	NP_767334.1 // blr0694 // peptidase // --- // 100	blr0694	NP_767334.1	6.05938	5.81116	6.01272	6.66209	6.67204	7.05051	3.87474	3.72656	4.0454	4.27757	3.5699	5.02288	0.558073	0.00323237	0.753727	0.240092	0.176195	5.27017e-05	0.236703	0.000194557
18660698	18660698	18660698	NP_767335.1 // GenPept // major facilitator superfamily transporter // NC_004463.1// --- // --- // --- // --- // ---	Rhizobium	NP_767335.1 // bll0695 // major facilitator superfamily transporter // --- // 10	bll0695	NP_767335.1	4.69658	4.8637	5.01068	5.02819	4.98422	4.77052	2.61433	2.90589	2.61978	2.33382	2.7167	3.47286	0.953111	0.589114	0.915231	0.637038	0.235449	4.34122e-05	0.226306	3.57204e-05
18660699	18660699	18660699	NP_767336.1 // GenPept // transcriptional regulator // NC_004463.1// --- // --- // --- // --- // ---	Rhizobium	NP_767336.1 // bll0696 // transcriptional regulator // --- // 100	bll0696	NP_767336.1	6.00071	5.98999	6.08103	6.27964	6.22051	6.32757	2.62945	2.7457	2.20966	2.9503	2.00417	3.12347	0.839682	0.00373117	0.892315	0.564069	0.0834314	1.08609e-06	0.0886564	1.31328e-06
18660700	18660700	18660700	NP_767337.1 // GenPept // hypothetical protein // NC_004463.1// --- // --- // --- // --- // ---	Rhizobium	NP_767337.1 // blr0697 // hypothetical protein // --- // 100	blr0697	NP_767337.1	5.02818	4.97483	5.00049	5.17155	5.00977	5.04492	2.87516	2.54564	2.58523	2.97205	1.94367	3.36319	0.948836	0.185357	0.938897	0.776913	0.200855	7.1841e-05	0.198541	6.82655e-05
18660701	18660701	18660701	NP_767338.1 // GenPept // hydroxymethylglutaryl-CoA lyase // NC_004463.1// --- // --- // --- // --- // ---	Rhizobium	NP_767338.1 // blr0698 // hydroxymethylglutaryl-CoA lyase // --- // 100	blr0698	NP_767338.1	5.00629	5.12422	5.27181	5.0017	5.2423	4.99372	2.88184	3.55782	3.44349	3.40577	4.28403	4.04253	1.03834	0.163119	0.652299	0.0388617	0.444895	0.00158705	0.279375	7.88247e-05
18660702	18660702	18660702	NP_767339.1 // GenPept // nickel responsive regulator // NC_004463.1// --- // --- // --- // --- // ---	Rhizobium	NP_767339.1 // bll0699 // nickel responsive regulator // --- // 100	bll0699	NP_767339.1	5.78978	5.9383	5.97046	5.66078	5.77401	5.75789	3.56946	3.46789	3.85997	3.82386	3.3979	3.48239	1.12497	0.840389	1.04564	0.639976	0.223315	1.99556e-07	0.207751	1.38244e-07
18660703	18660703	18660703	NP_767340.1 // GenPept // heavy-metal transporting P-type ATPase // NC_004463.1// --- // --- // --- // --- // ---	Rhizobium	NP_767340.1 // bll0700 // heavy-metal transporting P-type ATPase // --- // 100	bll0700	NP_767340.1	5.57324	5.61696	5.527	5.53067	5.59312	5.54937	2.17078	3.57725	3.29376	2.45038	1.57627	2.36171	1.01039	0.839137	1.84609	0.0405057	0.0928945	1.28154e-05	0.169755	0.000106032
18660704	18660704	18660704	NP_767341.1 // GenPept // hypothetical protein // NC_004463.1// --- // --- // --- // --- // ---	Rhizobium	NP_767341.1 // bsr0701 // hypothetical protein // --- // 100	bsr0701	NP_767341.1	5.97546	5.74904	5.98163	6.07102	6.04128	5.81621	2.91623	2.85281	3.21269	2.70114	3.66199	2.89073	0.949642	0.106738	0.939064	0.710193	0.134759	1.80236e-06	0.133218	1.72532e-06
18660705	18660705	18660705	NP_767342.1 // GenPept // hypothetical protein // NC_004463.1// --- // --- // --- // --- // ---	Rhizobium	NP_767342.1 // bll0702 // hypothetical protein // --- // 100	bll0702	NP_767342.1	7.01526	7.137	7.2553	7.30651	7.23678	7.40582	3.41934	3.97875	4.50166	3.76608	4.01004	4.36187	0.883398	0.429894	0.946441	0.767467	0.103638	1.47821e-06	0.111162	1.87923e-06
18660706	18660706	18660706	NP_767343.1 // GenPept // hypothetical protein // NC_004463.1// --- // --- // --- // --- // ---	Rhizobium	NP_767343.1 // blr0703 // hypothetical protein // --- // 100	blr0703	NP_767343.1	6.48253	6.47219	6.52628	6.63416	6.56197	6.74637	4.28074	3.50623	3.62279	3.68133	2.94257	4.65727	0.897731	0.106143	1.03016	0.91569	0.135174	7.92748e-05	0.154919	0.000130019
18660707	18660707	18660707	NP_767344.1 // GenPept // hypothetical protein // NC_004463.1// --- // --- // --- // --- // ---	Rhizobium	NP_767344.1 // bll0704 // hypothetical protein // --- // 100	bll0704	NP_767344.1	5.66798	5.80306	5.81625	5.48052	5.46593	5.22226	3.65362	1.95734	3.60931	2.36102	2.98213	3.17422	1.29202	0.0128325	1.17633	0.606026	0.170702	0.000385818	0.15507	0.000270877
18660708	18660708	18660708	NP_767345.1 // GenPept // phenylalanyl-tRNA synthetase subunit beta // NC_004463.1// --- // --- // --- // --- // ---	Rhizobium	NP_767345.1 // bll0705 // phenylalanyl-tRNA synthetase subunit beta // --- // 10	bll0705	NP_767345.1	8.33527	8.36955	8.31176	8.03106	8.00778	7.84778	2.63701	3.80746	3.71596	4.31911	4.32085	4.10763	1.29646	0.013624	0.550043	0.0135891	0.0762555	8.38404e-07	0.0323061	8.94917e-08
18660709	18660709	18660709	NP_767346.1 // GenPept // phenylalanyl-tRNA synthetase subunit alpha // NC_004463.1// --- // --- // --- // --- // ---	Rhizobium	NP_767346.1 // bll0706 // phenylalanyl-tRNA synthetase subunit alpha // --- // 1	bll0706	NP_767346.1	9.36091	9.02388	9.13161	9.00185	8.92525	8.78667	3.11323	3.75133	3.43724	3.93786	3.83915	4.21226	1.20727	0.113275	0.677131	0.0118555	0.0333038	2.63962e-09	0.018734	7.63576e-10
18660710	18660710	18660710	NP_767347.1 // GenPept // 50S ribosomal protein L20 // NC_004463.1// --- // --- // --- // --- // ---	Rhizobium	NP_767347.1 // bll0707 // 50S ribosomal protein L20 // --- // 100	bll0707	NP_767347.1	9.30533	9.29753	9.302	9.41646	9.2436	9.21909	4.38108	4.82305	5.49909	5.72513	5.87542	4.49093	1.00407	0.417459	0.7256	0.267776	0.0656426	7.80484e-06	0.047348	3.32623e-06
18660711	18660711	18660711	NP_767348.1 // GenPept // 50S ribosomal protein L35 // NC_004463.1// --- // --- // --- // --- // ---	Rhizobium	NP_767348.1 // bsl0708 // 50S ribosomal protein L35 // --- // 100	bsl0708	NP_767348.1	11.2351	11.2226	11.3544	11.2776	11.1568	11.2198	8.04118	8.55051	8.20704	9.14869	8.61474	8.50772	1.03744	0.333685	0.711627	0.0259558	0.181618	7.87578e-07	0.124615	1.67629e-07
18660712	18660712	18660712	NP_767349.1 // GenPept // hypothetical protein // NC_004463.1// --- // --- // --- // --- // ---	Rhizobium	NP_767349.1 // blr0709 // hypothetical protein // --- // 100	blr0709	NP_767349.1	5.8265	6.20558	5.98131	6.21521	6.32045	6.5238	3.80799	3.69774	4.89642	5.09933	3.41705	6.19205	0.786771	0.0991989	0.58692	0.263708	0.365936	0.053071	0.273495	0.0191541
18660713	18660713	18660713	NP_767350.1 // GenPept // translation initiation factor IF-3 // NC_004463.1// --- // --- // --- // --- // ---	Rhizobium	NP_767350.1 // bll0710 // translation initiation factor IF-3 // --- // 100	bll0710	NP_767350.1	10.074	9.84691	10.0447	10.5371	10.4607	10.428	7.35393	8.00076	8.02915	8.52417	8.31233	8.6034	0.714998	0.00998647	0.621852	0.00465319	0.250819	3.37255e-06	0.218555	1.6377e-06
18660714	18660714	18660714	NP_767351.1 // GenPept // hypothetical protein // NC_004463.1// --- // --- // --- // --- // ---	Rhizobium	NP_767351.1 // blr0711 // hypothetical protein // --- // 100	blr0711	NP_767351.1	5.38214	5.09213	5.49023	5.6131	5.3428	5.35595	2.63452	3.38524	2.20232	2.23613	2.25757	3.61784	0.925519	0.956718	1.02587	0.931998	0.150367	0.000181783	0.167147	0.000268729
18660715	18660715	18660715	NP_767352.1 // GenPept // hypothetical protein // NC_004463.1// --- // --- // --- // --- // ---	Rhizobium	NP_767352.1 // blr0712 // hypothetical protein // --- // 100	blr0712	NP_767352.1	5.05749	5.60958	5.31305	5.15651	5.17328	5.06692	2.71272	2.80243	2.87143	2.86174	2.4982	2.58533	1.1578	0.241127	1.10735	0.332362	0.178771	1.20221e-07	0.172998	1.03717e-07
18660716	18660716	18660716	NP_767353.1 // GenPept // hypothetical protein // NC_004463.1// --- // --- // --- // --- // ---	Rhizobium	NP_767353.1 // bll0713 // hypothetical protein // --- // 100	bll0713	NP_767353.1	4.65544	5.18317	4.84643	5.08615	4.96109	5.06655	2.80865	2.99236	3.2237	2.66209	2.72932	3.70429	0.915582	0.77091	0.983729	0.933952	0.248957	8.80759e-05	0.270411	0.000135214
18660717	18660717	18660717	NP_767354.1 // GenPept // iron-sulfur cluster binding protein // NC_004463.1// --- // --- // --- // --- // ---	Rhizobium	NP_767354.1 // bll0714 // iron-sulfur cluster binding protein // --- // 100	bll0714	NP_767354.1	6.10196	5.98178	5.77184	5.87848	5.81623	5.75528	3.60736	3.42984	2.00638	3.54147	2.07126	3.56892	1.10244	0.466031	0.968607	0.929765	0.148022	0.000610775	0.130549	0.000402731
18660718	18660718	18660718	NP_767355.1 // GenPept // glutathione S-transferase // NC_004463.1// --- // --- // --- // --- // ---	Rhizobium	NP_767355.1 // bll0715 // glutathione S-transferase // --- // 100	bll0715	NP_767355.1	6.30409	6.33499	6.20579	6.18043	6.35056	5.97297	3.06819	3.22712	3.17018	3.04582	2.6137	3.18488	1.07659	0.161231	1.15431	0.205642	0.107332	2.3705e-08	0.11451	2.98867e-08
18660719	18660719	18660719	NP_767356.1 // GenPept // undecaprenyl pyrophosphate phosphatase // NC_004463.1// --- // --- // --- // --- // ---	Rhizobium	NP_767356.1 // blr0716 // undecaprenyl pyrophosphate phosphatase // --- // 100	blr0716	NP_767356.1	8.09055	7.72687	8.06744	7.80184	7.83079	7.67526	3.13636	4.15958	2.96896	4.88243	3.04519	5.00805	1.14875	0.36008	0.539517	0.130103	0.0910365	0.000178232	0.042986	2.57954e-05
18660720	18660720	18660720	NP_767357.1 // GenPept // oxidoreductase // NC_004463.1// --- // --- // --- // --- // ---	Rhizobium	NP_767357.1 // bll0717 // oxidoreductase // --- // 100	bll0717	NP_767357.1	8.71355	8.40711	8.64062	8.31786	8.38676	8.29914	3.07337	4.38438	2.99412	4.43619	5.17592	4.85876	1.19568	0.096154	0.395112	0.00581062	0.0877193	1.01091e-05	0.029094	5.89547e-07
18660721	18660721	18660721	NP_767358.1 // GenPept // transporter // NC_004463.1// --- // --- // --- // --- // ---	Rhizobium	NP_767358.1 // bll0718 // transporter // --- // 100	bll0718	NP_767358.1	7.19956	6.76442	7.17881	7.39284	7.36669	7.384	2.99781	4.46349	3.72691	3.8729	3.99671	4.54882	0.800968	0.040765	0.752587	0.27262	0.105719	1.44043e-05	0.100259	1.21199e-05
18660722	18660722	18660722	NP_767359.1 // GenPept // hypothetical protein // NC_004463.1// --- // --- // --- // --- // ---	Rhizobium	NP_767359.1 // blr0719 // hypothetical protein // --- // 100	blr0719	NP_767359.1	8.88468	8.453	8.76369	8.58033	8.45547	8.55598	3.95372	4.53032	1.95249	4.4014	2.58681	5.00507	1.13293	0.171864	0.697895	0.514202	0.0431997	0.00033753	0.0268002	0.000128675
18660723	18660723	18660723	NP_767360.1 // GenPept // hypothetical protein // NC_004463.1// --- // --- // --- // --- // ---	Rhizobium	NP_767360.1 // blr0720 // hypothetical protein // --- // 100	blr0720	NP_767360.1	8.45266	8.54463	8.49672	8.57151	8.54715	8.59791	5.51551	5.9857	6.4178	7.27774	6.43946	7.12589	0.950101	0.102536	0.508846	0.00564499	0.324325	0.00024686	0.17374	1.05864e-05
18660724	18660724	18660724	NP_767361.1 // GenPept // hypothetical protein // NC_004463.1// --- // --- // --- // --- // ---	Rhizobium	NP_767361.1 // blr0721 // hypothetical protein // --- // 100	blr0721	NP_767361.1	7.64829	7.52039	7.74922	7.42651	7.58211	7.52007	4.11513	5.58079	4.07406	5.75677	5.04142	5.3959	1.09532	0.000728853	0.571161	0.0683777	0.231401	0.000572817	0.1208	4.59057e-05
18660725	18660725	18660725	NP_767362.1 // GenPept // ATP-binding protein // NC_004463.1// --- // --- // --- // --- // ---	Rhizobium	NP_767362.1 // blr0722 // ATP-binding protein // --- // 100	blr0722	NP_767362.1	7.56715	8.08247	7.56519	7.41723	7.38359	7.30753	5.17661	6.30083	6.00421	6.81694	7.14986	7.26028	1.30981	0.200618	0.420891	0.00231004	0.815774	0.331599	0.265898	0.000149052
18660726	18660726	18660726	NP_767363.1 // GenPept // RNA polymerase factor sigma-54 // NC_004463.1// --- // --- // --- // --- // ---	Rhizobium	NP_767363.1 // blr0723 // RNA polymerase factor sigma-54 // --- // 100	blr0723	NP_767363.1	7.60684	7.87444	7.53995	7.64475	7.58667	7.53089	5.75319	6.91018	6.40412	7.4281	7.44201	7.8514	1.06653	0.325241	0.429876	0.00185937	0.990619	0.960681	0.401115	0.00114968
18660727	18660727	18660727	NP_767364.1 // GenPept // sigma-54 modulation protein // NC_004463.1// --- // --- // --- // --- // ---	Rhizobium	NP_767364.1 // blr0724 // sigma-54 modulation protein // --- // 100	blr0724	NP_767364.1	7.51948	7.57349	7.35086	7.59263	7.55669	7.44581	5.91711	6.15313	5.72308	5.88977	5.80641	6.42134	0.966808	0.872261	0.927833	0.546774	0.355387	2.39625e-05	0.341469	1.81503e-05
18660728	18660728	18660728	NP_767365.1 // GenPept // nitrogen regulatory IIA protein // NC_004463.1// --- // --- // --- // --- // ---	Rhizobium	NP_767365.1 // blr0725 // nitrogen regulatory IIA protein // --- // 100	blr0725	NP_767365.1	7.89616	7.49895	7.90147	7.88908	7.7599	7.66694	4.36325	4.96644	5.40136	5.48685	4.98578	4.96901	1.00179	0.729378	0.848587	0.398977	0.162132	9.34107e-06	0.138199	4.97216e-06
18660729	18660729	18660729	NP_767366.1 // GenPept // GNAT family acetyltransferase // NC_004463.1// --- // --- // --- // --- // ---	Rhizobium	NP_767366.1 // bll0726 // GNAT family acetyltransferase // --- // 100	bll0726	NP_767366.1	5.61272	5.42279	5.75713	5.38201	5.43784	5.22177	2.95024	3.86852	2.80317	3.32812	2.41345	3.73659	1.19244	0.0722966	1.03377	0.900842	0.219483	0.000373532	0.190751	0.000205855
18660730	18660730	18660730	NP_767367.1 // GenPept // hypothetical protein // NC_004463.1// --- // --- // --- // --- // ---	Rhizobium	NP_767367.1 // blr0727 // hypothetical protein // --- // 100	blr0727	NP_767367.1	4.95033	5.05091	4.94353	5.12262	5.03464	5.27743	2.90538	3.59514	4.10829	4.20126	3.94979	4.02467	0.891323	0.429777	0.696258	0.0776313	0.470961	0.00296129	0.367211	0.000510544
18660731	18660731	18660731	NP_767368.1 // GenPept // hypothetical protein // NC_004463.1// --- // --- // --- // --- // ---	Rhizobium	NP_767368.1 // bsl0728 // hypothetical protein // --- // 100	bsl0728	NP_767368.1	8.31194	8.25635	8.31334	8.71377	8.60202	8.71725	7.64179	7.82077	7.41675	7.56484	7.45518	8.09837	0.766021	0.00048976	0.946253	0.643416	0.509957	0.000377021	0.629624	0.00379826
18660732	18660732	18660732	NP_767369.1 // GenPept // small heat shock protein // NC_004463.1// --- // --- // --- // --- // ---	Rhizobium	NP_767369.1 // bll0729 // small heat shock protein // --- // 100	bll0729	NP_767369.1	8.29668	8.23981	8.33188	8.89924	8.88419	8.85882	7.98461	8.31463	8.04111	8.30273	8.20447	8.60682	0.663932	0.000396272	0.836309	0.0532451	0.702509	0.00206803	0.885152	0.160609
18660733	18660733	18660733	NP_767370.1 // GenPept // glycerol-3-phosphate transporter ATP-binding subunit // NC_004463.1// --- // --- // --- // --- // ---	Rhizobium	NP_767370.1 // bll0730 // glycerol-3-phosphate transporter ATP-binding subunit /	bll0730	NP_767370.1	4.93804	5.35541	5.04365	4.98792	4.90138	5.03483	3.58111	3.41115	3.86693	3.6599	3.42255	3.31647	1.1078	0.295621	1.11221	0.337398	0.3515	8.28817e-06	0.355364	8.96458e-06
18660734	18660734	18660734	NP_767371.1 // GenPept // glycerol-3-phosphate ABC transporter membrane spanning protein // NC_004463.1// --- // --- // --- // --- // ---	Rhizobium	NP_767371.1 // bll0731 // glycerol-3-phosphate ABC transporter membrane spanning	bll0731	NP_767371.1	5.37228	5.56539	5.38872	5.15985	5.29824	5.4726	3.10382	3.95836	3.39897	4.60859	3.20246	4.42493	1.09345	0.185685	0.663601	0.145729	0.425854	0.0100095	0.257906	0.000706279
18660735	18660735	18660735	NP_767372.1 // GenPept // glycerol-3-phosphate ABC transporter permease // NC_004463.1// --- // --- // --- // --- // ---	Rhizobium	NP_767372.1 // bll0732 // glycerol-3-phosphate ABC transporter permease // --- /	bll0732	NP_767372.1	5.76116	6.07559	5.79938	5.56124	5.99926	5.82916	4.44712	3.50337	3.77682	5.33334	4.73595	5.7918	1.05554	0.661869	0.384772	0.0023544	0.702454	0.144115	0.255322	0.000243527
18660736	18660736	18660736	NP_767373.1 // GenPept // ABC transporter glycerol-3-phosphate-binding protein // NC_004463.1// --- // --- // --- // --- // ---	Rhizobium	NP_767373.1 // bll0733 // ABC transporter glycerol-3-phosphate-binding protein /	bll0733	NP_767373.1	7.5744	7.39117	7.41564	7.62685	7.54938	7.69581	4.42798	6.35598	5.33269	7.22468	7.47147	7.25013	0.893454	0.124814	0.260037	0.00127583	0.807435	0.463539	0.235176	0.000813217
18660737	18660737	18660737	NP_767374.1 // GenPept // hypothetical protein // NC_004463.1// --- // --- // --- // --- // ---	Rhizobium	NP_767374.1 // bll0734 // hypothetical protein // --- // 100	bll0734	NP_767374.1	7.33022	6.4177	7.16022	7.42161	7.33727	7.03505	3.38096	2.14902	2.62886	1.98808	2.03924	2.46863	0.838777	0.369556	1.46845	0.151198	0.0291708	4.75392e-07	0.0525646	1.9299e-06
18660738	18660738	18660738	NP_767375.1 // GenPept // organic hydroperoxide resistance protein // NC_004463.1// --- // --- // --- // --- // ---	Rhizobium	NP_767375.1 // bll0735 // organic hydroperoxide resistance protein // --- // 100	bll0735	NP_767375.1	6.30722	6.06025	6.28521	6.743	6.64137	6.60923	3.20056	3.90101	3.77222	4.43398	3.22677	3.37122	0.735159	0.0339257	0.964116	0.871411	0.126113	1.27393e-05	0.165745	3.59316e-05
18660739	18660739	18660739	NP_767376.1 // GenPept // transcriptional regulator // NC_004463.1// --- // --- // --- // --- // ---	Rhizobium	NP_767376.1 // blr0736 // transcriptional regulator // --- // 100	blr0736	NP_767376.1	4.54839	4.99229	4.54464	4.72914	4.53183	4.61879	3.00162	3.16273	2.8443	2.79354	2.8379	2.42627	1.05851	0.548564	1.24572	0.0819289	0.260494	1.91847e-06	0.30945	5.41835e-06
18660740	18660740	18660740	NP_767377.1 // GenPept // hypothetical protein // NC_004463.1// --- // --- // --- // --- // ---	Rhizobium	NP_767377.1 // bll0737 // hypothetical protein // --- // 100	bll0737	NP_767377.1	8.05942	8.07162	8.21134	8.04764	7.84405	7.82629	3.56431	5.08116	4.49905	5.10754	5.76383	4.83179	1.15368	0.105045	0.553676	0.0517938	0.156952	9.68368e-05	0.0752259	8.53046e-06
18660741	18660741	18660741	NP_767378.1 // GenPept // 3-phosphoshikimate 1-carboxyvinyltransferase // NC_004463.1// --- // --- // --- // --- // ---	Rhizobium	NP_767378.1 // blr0738 // 3-phosphoshikimate 1-carboxyvinyltransferase // --- //	blr0738	NP_767378.1	7.92402	7.29516	7.67065	7.68775	7.43369	7.40106	4.45993	2.94732	4.55664	4.72992	3.68222	5.04438	1.10142	0.457507	0.708311	0.340798	0.123109	0.000273507	0.0801038	7.52044e-05
18660742	18660742	18660742	NP_767379.1 // GenPept // cytidylate kinase // NC_004463.1// --- // --- // --- // --- // ---	Rhizobium	NP_767379.1 // blr0739 // cytidylate kinase // --- // 100	blr0739	NP_767379.1	7.49535	7.0567	7.31791	7.03417	7.15395	6.89813	2.17701	2.60839	3.48294	3.84175	2.61507	2.66227	1.20462	0.129873	0.821551	0.505048	0.0629759	9.74683e-06	0.0431686	3.72744e-06
18660743	18660743	18660743	NP_767380.1 // GenPept // 30S ribosomal protein S1 // NC_004463.1// --- // --- // --- // --- // ---	Rhizobium	NP_767380.1 // blr0740 // 30S ribosomal protein S1 // --- // 100	blr0740	NP_767380.1	10.3685	10.2937	10.2994	10.323	10.102	10.0497	6.00202	7.56408	7.04184	7.90332	8.04964	7.97529	1.11556	0.0410187	0.464332	0.0102944	0.220347	0.000173481	0.0914286	6.31921e-06
18660744	18660744	18660744	NP_767381.1 // GenPept // proteinase IV // NC_004463.1// --- // --- // --- // --- // ---	Rhizobium	NP_767381.1 // blr0741 // proteinase IV // --- // 100	blr0741	NP_767381.1	7.88083	7.68443	7.88208	7.84451	7.88504	7.8245	4.36905	5.02609	3.91146	5.8156	5.2693	6.20581	0.977489	0.265873	0.39831	0.00231765	0.235242	0.000124356	0.0960384	3.68533e-06
18660745	18660745	18660745	NP_767382.1 // GenPept // integration host factor subunit beta // NC_004463.1// --- // --- // --- // --- // ---	Rhizobium	NP_767382.1 // blr0742 // integration host factor subunit beta // --- // 100	blr0742	NP_767382.1	8.88264	8.73441	8.84298	8.85386	8.82248	8.75684	4.74311	6.11788	6.28457	6.95738	7.07206	6.73288	1.00677	0.177002	0.433593	0.00934113	0.269753	0.00069983	0.11624	2.2598e-05
18660746	18660746	18660746	NP_767383.1 // GenPept // hypothetical protein // NC_004463.1// --- // --- // --- // --- // ---	Rhizobium	NP_767383.1 // blr0743 // hypothetical protein // --- // 100	blr0743	NP_767383.1	9.22705	9.10706	9.34447	9.21615	9.36819	9.34475	6.43485	7.49516	7.48926	8.16157	7.37196	7.99003	0.944889	0.372844	0.614961	0.0517572	0.361357	0.00138806	0.235461	0.000138744
18660747	18660747	18660747	NP_767384.1 // GenPept // N-(5'-phosphoribosyl)anthranilate isomerase // NC_004463.1// --- // --- // --- // --- // ---	Rhizobium	NP_767384.1 // blr0744 // N-(5'-phosphoribosyl)anthranilate isomerase // --- //	blr0744	NP_767384.1	8.14568	7.83259	8.08415	7.79557	7.71855	7.70676	4.76832	5.17198	3.96864	6.16215	5.33975	5.48092	1.21943	0.069951	0.491538	0.011794	0.23662	0.000172098	0.0957561	5.04719e-06
18660748	18660748	18660748	NP_767385.1 // GenPept // tryptophan synthase subunit beta // NC_004463.1// --- // --- // --- // --- // ---	Rhizobium	NP_767385.1 // blr0745 // tryptophan synthase subunit beta // --- // 100	blr0745	NP_767385.1	7.94069	7.62728	7.80231	7.53773	7.57555	7.38883	2.23324	3.91244	3.7037	4.22595	3.71015	4.88836	1.22504	0.0787899	0.502887	0.0591335	0.106884	9.6953e-05	0.0439814	8.54233e-06
18660749	18660749	18660749	NP_767386.1 // GenPept // tryptophan synthase subunit alpha // NC_004463.1// --- // --- // --- // --- // ---	Rhizobium	NP_767386.1 // blr0746 // tryptophan synthase subunit alpha // --- // 100	blr0746	NP_767386.1	8.54995	8.29097	8.43566	8.21761	8.26723	8.08878	3.2128	4.29074	4.32363	5.86905	5.25617	5.45008	1.17793	0.0326222	0.333854	0.000676867	0.157551	1.80729e-05	0.0447137	3.50326e-07
18660750	18660750	18660750	NP_767387.1 // GenPept // acetyl-CoA carboxylase subunit beta // NC_004463.1// --- // --- // --- // --- // ---	Rhizobium	NP_767387.1 // blr0747 // acetyl-CoA carboxylase subunit beta // --- // 100	blr0747	NP_767387.1	8.47952	8.10547	8.26971	8.17222	8.07011	7.97661	4.63343	6.59795	5.74956	6.60873	6.04655	6.71147	1.16301	0.0893484	0.576236	0.105998	0.325923	0.00600242	0.162151	0.00031924
18660751	18660751	18660751	NP_767388.1 // GenPept // folylpolyglutamate synthase // NC_004463.1// --- // --- // --- // --- // ---	Rhizobium	NP_767388.1 // blr0748 // folylpolyglutamate synthase // --- // 100	blr0748	NP_767388.1	5.90044	5.82029	5.86573	6.06486	5.86392	5.69988	1.80144	2.20521	2.30244	3.51264	2.65776	3.72205	0.985251	0.0651432	0.436952	0.00201308	0.167388	1.06e-05	0.0738569	6.05479e-07
18660752	18660752	18660752	NP_767389.1 // GenPept // hypothetical protein // NC_004463.1// --- // --- // --- // --- // ---	Rhizobium	NP_767389.1 // blr0749 // hypothetical protein // --- // 100	blr0749	NP_767389.1	5.66097	5.74325	5.5615	5.35528	5.55859	5.46558	4.06871	4.54953	3.90218	4.56519	3.58849	4.28733	1.14468	0.105596	1.01852	0.91933	0.402536	0.000839322	0.358051	0.000382601
18660753	18660753	18660753	NP_767390.1 // GenPept // hypothetical protein // NC_004463.1// --- // --- // --- // --- // ---	Rhizobium	NP_767390.1 // blr0750 // hypothetical protein // --- // 100	blr0750	NP_767390.1	5.6462	5.48969	5.73956	5.69653	5.47978	5.48967	2.57614	1.24783	1.45574	3.50426	2.41111	3.70891	1.04969	0.563859	0.36648	0.00810011	0.196523	0.000470435	0.0686191	1.41335e-05
18660754	18660754	18660754	NP_767391.1 // GenPept // thioredoxin C-1 // NC_004463.1// --- // --- // --- // --- // ---	Rhizobium	NP_767391.1 // bll0751 // thioredoxin C-1 // --- // 100	bll0751	NP_767391.1	7.2108	7.13495	7.16924	7.79251	7.77218	7.57369	3.9987	3.16694	4.23071	5.17835	3.10347	5.53561	0.68581	0.00281975	0.571559	0.205086	0.116066	0.000719017	0.0965298	0.000421572
18660755	18660755	18660755	NP_767392.1 // GenPept // helicase 2 // NC_004463.1// --- // --- // --- // --- // ---	Rhizobium	NP_767392.1 // bll0752 // helicase 2 // --- // 100	bll0752	NP_767392.1	5.71715	6.00829	5.80646	5.70256	5.45238	5.64599	2.24091	2.8355	2.02802	2.18659	2.14583	3.78586	1.18504	0.197498	0.791164	0.450597	0.13451	0.000138936	0.089882	3.79559e-05
18660756	18660756	18660756	NP_767393.1 // GenPept // hypothetical protein // NC_004463.1// --- // --- // --- // --- // ---	Rhizobium	NP_767393.1 // bll0753 // hypothetical protein // --- // 100	bll0753	NP_767393.1	6.01178	6.32059	6.03577	5.90855	5.98964	6.04002	2.91984	2.47227	2.66816	2.73592	2.19234	3.44497	1.109	0.414848	0.93025	0.721507	0.109703	3.41557e-06	0.0924009	1.93415e-06
18660757	18660757	18660757	NP_767394.1 // GenPept // nucleotidyltransferase family protein // NC_004463.1// --- // --- // --- // --- // ---	Rhizobium	NP_767394.1 // bll0754 // nucleotidyltransferase family protein // --- // 100	bll0754	NP_767394.1	6.5002	6.59934	6.62098	6.69754	6.68809	6.62173	3.46734	3.50205	3.87394	3.64061	4.17985	5.02927	0.936237	0.167777	0.62903	0.057586	0.191329	4.76487e-05	0.128598	9.85098e-06
18660758	18660758	18660758	NP_767395.1 // GenPept // hypothetical protein // NC_004463.1// --- // --- // --- // --- // ---	Rhizobium	NP_767395.1 // bll0755 // hypothetical protein // --- // 100	bll0755	NP_767395.1	7.65115	7.93236	7.76464	7.9237	7.84038	7.70104	4.88007	5.16072	4.94928	6.41681	6.63145	6.55609	0.974514	0.613961	0.34434	4.56473e-07	0.409824	1.79901e-06	0.144985	4.31353e-09
18660759	18660759	18660759	NP_767396.1 // GenPept // hypothetical protein // NC_004463.1// --- // --- // --- // --- // ---	Rhizobium	NP_767396.1 // bll0756 // hypothetical protein // --- // 100	bll0756	NP_767396.1	6.07302	5.89017	5.98997	5.99432	6.00682	6.07287	2.54765	2.0177	3.12152	3.74619	2.55237	3.06455	0.973488	0.229446	0.678891	0.133958	0.133635	2.44541e-05	0.0932923	7.24999e-06
18660760	18660760	18660760	NP_767397.1 // GenPept // two-component hybrid sensor and regulator // NC_004463.1// --- // --- // --- // --- // ---	Rhizobium	NP_767397.1 // bll0757 // two-component hybrid sensor and regulator // --- // 10	bll0757	NP_767397.1	7.889	8.10535	7.80219	7.79377	7.82085	7.66788	2.61032	3.88236	2.48258	3.84003	3.09307	3.82349	1.12938	0.212442	0.662607	0.14517	0.0553489	3.27342e-06	0.0325675	9.05228e-07
18660761	18660761	18660761	NP_767398.1 // GenPept // deoxyuridine 5'-triphosphate nucleotidohydrolase // NC_004463.1// --- // --- // --- // --- // ---	Rhizobium	NP_767398.1 // bll0758 // deoxyuridine 5'-triphosphate nucleotidohydrolase // --	bll0758	NP_767398.1	6.5851	6.65471	6.4622	6.48583	6.63161	6.43724	4.15514	3.41722	3.87567	4.54649	3.33959	5.20869	1.03448	0.828531	0.683536	0.227201	0.224797	0.000894789	0.148515	0.000177316
18660762	18660762	18660762	NP_767399.2 // GenPept // bifunctional SbtC-like/phosphopantothenoylcysteine decarboxylase/phosphopantothenate synthase // NC_004463.1// --- // --- // --- // --- // ---	Rhizobium	NP_767399.2 // bll0759 // bifunctional SbtC-like/phosphopantothenoylcysteine dec	bll0759	NP_767399.2	6.54547	6.62084	6.56598	6.65918	6.77913	6.85662	2.73125	2.01695	1.94971	1.89735	1.73074	3.05772	0.876928	0.0375182	1.0028	0.991008	0.0430938	1.10785e-06	0.0492138	1.5421e-06
18660763	18660763	18660763	NP_767400.1 // GenPept // ubiquinone biosynthesis protein // NC_004463.1// --- // --- // --- // --- // ---	Rhizobium	NP_767400.1 // bll0760 // ubiquinone biosynthesis protein // --- // 100	bll0760	NP_767400.1	6.10629	6.20859	6.01705	6.10288	6.04082	6.05018	2.25033	2.04702	2.6278	2.47509	2.66898	2.95652	1.03375	0.401488	0.762172	0.0411256	0.0970968	2.90764e-08	0.071681	1.10823e-08
18660764	18660764	18660764	NP_767401.1 // GenPept // ubiquinone/menaquinone biosynthesis methyltransferase // NC_004463.1// --- // --- // --- // --- // ---	Rhizobium	NP_767401.1 // bll0761 // ubiquinone/menaquinone biosynthesis methyltransferase	bll0761	NP_767401.1	8.41206	8.04302	8.40448	8.28836	8.39329	8.43318	4.8271	5.68823	4.90614	6.81573	4.87011	6.42677	0.94842	0.283115	0.536985	0.0938864	0.198324	0.00112773	0.112967	0.000158256
18660765	18660765	18660765	NP_767402.1 // GenPept // formamidopyrimidine-DNA glycosylase // NC_004463.1// --- // --- // --- // --- // ---	Rhizobium	NP_767402.1 // blr0762 // formamidopyrimidine-DNA glycosylase // --- // 100	blr0762	NP_767402.1	6.87031	6.32351	6.76333	6.71419	6.40634	6.45491	3.74576	4.92065	4.39262	5.30829	4.57458	5.50232	1.10152	0.534311	0.584232	0.0524928	0.379783	0.00344826	0.20315	0.000145663
18660766	18660766	18660766	NP_767403.1 // GenPept // ParA family partition protein // NC_004463.1// --- // --- // --- // --- // ---	Rhizobium	NP_767403.1 // bll0763 // ParA family partition protein // --- // 100	bll0763	NP_767403.1	5.41599	5.33609	5.44993	5.33627	5.23624	5.28633	2.90134	2.79772	3.15245	2.32678	3.16544	3.16251	1.08267	0.0199407	1.04652	0.766232	0.189284	3.47372e-06	0.18299	2.98245e-06
18660767	18660767	18660767	NP_767404.1 // GenPept // hypothetical protein // NC_004463.1// --- // --- // --- // --- // ---	Rhizobium	NP_767404.1 // bll0764 // hypothetical protein // --- // 100	bll0764	NP_767404.1	4.79783	5.39737	4.82976	5.22195	4.98642	5.38742	3.17411	4.47352	4.38823	3.59371	3.58459	3.48717	0.88746	0.596602	1.37249	0.213731	0.320091	0.00125623	0.501261	0.0185304
18660768	18660768	18660768	NP_767405.1 // GenPept // molybdopterin biosynthesis protein // NC_004463.1// --- // --- // --- // --- // ---	Rhizobium	NP_767405.1 // blr0765 // molybdopterin biosynthesis protein // --- // 100	blr0765	NP_767405.1	6.76383	6.66501	6.86705	6.73779	6.73551	6.68828	4.25371	5.08922	4.27343	4.9535	4.73455	5.28446	1.03308	0.070261	0.731005	0.0839499	0.301516	6.61182e-05	0.213675	1.0506e-05
18660769	18660769	18660769	NP_767406.1 // GenPept // 2-hydroxyacid dehydrogenase // NC_004463.1// --- // --- // --- // --- // ---	Rhizobium	NP_767406.1 // bll0766 // 2-hydroxyacid dehydrogenase // --- // 100	bll0766	NP_767406.1	8.34205	8.16604	8.09743	8.02077	8.0344	8.05589	4.2156	4.61847	4.28372	6.15145	5.93194	5.45881	1.12386	0.0515351	0.359782	3.2579e-05	0.21921	1.70163e-06	0.0703532	2.19848e-08
18660770	18660770	18660770	NP_767407.1 // GenPept // hypothetical protein // NC_004463.1// --- // --- // --- // --- // ---	Rhizobium	NP_767407.1 // blr0767 // hypothetical protein // --- // 100	blr0767	NP_767407.1	7.94519	8.12578	7.95985	8.29033	8.25138	8.17121	4.14267	4.51377	5.03827	5.31635	4.49424	4.18593	0.855084	0.052369	0.932644	0.749892	0.0840781	2.57161e-06	0.0917995	3.38293e-06
18660771	18660771	18660771	NP_767408.1 // GenPept // iron response regulator // NC_004463.1// --- // --- // --- // --- // ---	Rhizobium	NP_767408.1 // bll0768 // iron response regulator // --- // 100	bll0768	NP_767408.1	10.0897	10.0216	10.1509	10.3508	10.2026	10.5152	5.15105	6.415	6.17085	6.73218	7.30453	7.46395	0.827316	0.0613651	0.419113	0.00465298	0.109629	9.34585e-06	0.0553569	1.21646e-06
18660772	18660772	18660772	NP_767409.1 // GenPept // 3-hydroxydecanoyl-ACP dehydratase // NC_004463.1// --- // --- // --- // --- // ---	Rhizobium	NP_767409.1 // blr0769 // 3-hydroxydecanoyl-ACP dehydratase // --- // 100	blr0769	NP_767409.1	9.87879	9.50807	9.91949	9.57241	9.69217	9.51093	5.25357	6.60593	6.16307	7.17684	7.3611	6.90336	1.13798	0.186125	0.453891	0.00659518	0.18368	5.2016e-05	0.0737474	2.12771e-06
18660773	18660773	18660773	NP_767410.1 // GenPept // 3-oxoacyl-ACP synthase // NC_004463.1// --- // --- // --- // --- // ---	Rhizobium	NP_767410.1 // blr0770 // 3-oxoacyl-ACP synthase // --- // 100	blr0770	NP_767410.1	8.53254	8.42998	8.51111	8.2666	8.35981	8.25378	3.91166	5.19787	4.91103	5.38505	5.72461	5.92023	1.14687	0.000786731	0.498922	0.00996552	0.163033	2.26119e-05	0.0709185	1.32572e-06
18660774	18660774	18660774	NP_767411.1 // GenPept // enoyl-(acyl carrier protein) reductase // NC_004463.1// --- // --- // --- // --- // ---	Rhizobium	NP_767411.1 // blr0771 // enoyl-(acyl carrier protein) reductase // --- // 100	blr0771	NP_767411.1	7.13012	7.19971	7.23471	6.96118	7.01959	6.99121	3.15298	3.56222	3.62637	4.30848	3.35593	3.98672	1.14709	0.00648958	0.738913	0.088631	0.116069	7.37021e-07	0.074791	1.74569e-07
18660775	18660775	18660775	NP_767412.1 // GenPept // hypothetical protein // NC_004463.1// --- // --- // --- // --- // ---	Rhizobium	NP_767412.1 // blr0772 // hypothetical protein // --- // 100	blr0772	NP_767412.1	4.08586	4.59052	4.60553	4.22805	4.68598	4.21147	1.67566	2.04577	2.06697	2.30286	2.64967	1.86627	1.03828	0.407258	0.788146	0.199866	0.232897	2.69265e-05	0.177042	7.53015e-06
18660776	18660776	18660776	NP_767413.1 // GenPept // glutathione S-transferase // NC_004463.1// --- // --- // --- // --- // ---	Rhizobium	NP_767413.1 // bll0773 // glutathione S-transferase // --- // 100	bll0773	NP_767413.1	6.47428	6.26269	6.45259	6.46809	6.38797	6.55877	3.60151	2.58983	2.73529	3.46724	4.05882	3.28319	0.9502	0.778203	0.647279	0.0581794	0.136927	7.89734e-06	0.0933646	2.08798e-06
18660777	18660777	18660777	NP_767414.1 // GenPept // hypothetical protein // NC_004463.1// --- // --- // --- // --- // ---	Rhizobium	NP_767414.1 // bll0774 // hypothetical protein // --- // 100	bll0774	NP_767414.1	7.50594	7.72938	7.64461	7.4691	7.34274	7.54594	2.69029	3.36309	1.69185	1.41783	3.09714	2.82468	1.12861	0.496076	1.09824	0.796508	0.0311194	9.33829e-06	0.0302923	8.81498e-06
18660778	18660778	18660778	NP_767415.1 // GenPept // hypothetical protein // NC_004463.1// --- // --- // --- // --- // ---	Rhizobium	NP_767415.1 // bll0775 // hypothetical protein // --- // 100	bll0775	NP_767415.1	8.22785	8.18091	8.2388	8.36166	8.22432	8.3694	1.5481	1.83202	2.19893	2.14536	1.93453	3.43375	0.930507	0.559693	0.639554	0.110074	0.0177761	2.11874e-07	0.0122068	1.05643e-07
18660779	18660779	18660779	NP_767416.1 // GenPept // hypothetical protein // NC_004463.1// --- // --- // --- // --- // ---	Rhizobium	NP_767416.1 // bll0776 // hypothetical protein // --- // 100	bll0776	NP_767416.1	6.0849	6.17249	6.20699	6.30245	6.47701	6.45039	2.91528	2.93809	3.45237	3.53682	4.19577	4.64719	0.837252	0.104836	0.491519	0.0046259	0.205419	2.45195e-05	0.120501	2.80755e-06
18660780	18660780	18660780	NP_767417.1 // GenPept // transcriptional regulator // NC_004463.1// --- // --- // --- // --- // ---	Rhizobium	NP_767417.1 // bll0777 // transcriptional regulator // --- // 100	bll0777	NP_767417.1	6.17824	6.58192	6.13211	6.43666	6.32544	6.42866	3.58444	4.49425	4.6119	4.97541	3.8896	5.89605	0.94225	0.492372	0.619786	0.189516	0.359343	0.0154008	0.238618	0.00263391
18660781	18660781	18660781	NP_767418.1 // GenPept // catalase // NC_004463.1// --- // --- // --- // --- // ---	Rhizobium	NP_767418.1 // blr0778 // catalase // --- // 100	blr0778	NP_767418.1	7.92973	7.51496	7.67568	8.1864	7.98936	8.04249	4.17412	3.93348	3.79694	5.79032	5.42047	5.11385	0.780143	0.0748183	0.360141	4.50897e-05	0.161409	5.81511e-07	0.0749148	3.7535e-08
18660782	18660782	18660782	NP_767419.1 // GenPept // polynucleotide phosphorylase // NC_004463.1// --- // --- // --- // --- // ---	Rhizobium	NP_767419.1 // bll0779 // polynucleotide phosphorylase // --- // 100	bll0779	NP_767419.1	10.6348	10.4561	10.4145	10.481	10.4439	10.6806	6.60099	7.17258	5.90962	7.6267	7.16428	7.98741	0.976735	0.58686	0.489124	0.0114874	0.130093	1.45086e-05	0.065122	1.60823e-06
18660783	18660783	18660783	NP_767420.1 // GenPept // 30S ribosomal protein S15 // NC_004463.1// --- // --- // --- // --- // ---	Rhizobium	NP_767420.1 // bsl0780 // 30S ribosomal protein S15 // --- // 100	bsl0780	NP_767420.1	10.0567	10.047	10.0902	9.82664	9.78337	9.84525	7.6903	8.54463	7.87505	8.89405	8.76628	8.54002	1.186	0.00135047	0.616945	0.00789909	0.471402	0.000591772	0.245202	7.1541e-06
18660784	18660784	18660784	NP_767421.1 // GenPept // tRNA pseudouridine synthase B // NC_004463.1// --- // --- // --- // --- // ---	Rhizobium	NP_767421.1 // bll0781 // tRNA pseudouridine synthase B // --- // 100	bll0781	NP_767421.1	8.00432	7.74588	7.89661	7.6077	7.6836	7.65343	5.69031	5.87254	5.35922	6.48323	5.8591	6.61734	1.179	0.0156944	0.624512	0.010402	0.398224	0.000186046	0.211454	4.18801e-06
18660785	18660785	18660785	NP_767422.1 // GenPept // ribosome-binding factor A // NC_004463.1// --- // --- // --- // --- // ---	Rhizobium	NP_767422.1 // bll0782 // ribosome-binding factor A // --- // 100	bll0782	NP_767422.1	8.59758	8.3304	8.59788	8.26156	8.10457	8.18714	6.55265	7.42325	7.43499	7.60281	7.42172	7.77645	1.25541	0.0168999	0.725295	0.0787697	0.667067	0.0347672	0.386447	0.000337283
18660786	18660786	18660786	NP_767423.1 // GenPept // translation initiation factor IF-2 // NC_004463.1// --- // --- // --- // --- // ---	Rhizobium	NP_767423.1 // bll0783 // translation initiation factor IF-2 // --- // 100	bll0783	NP_767423.1	9.12178	9.11589	9.12065	8.97004	8.88907	8.91036	6.81099	7.96579	7.53254	8.09426	7.9309	8.30952	1.14542	0.00163345	0.62628	0.0275306	0.569752	0.012006	0.311434	0.000152098
18660787	18660787	18660787	NP_767424.1 // GenPept // hypothetical protein // NC_004463.1// --- // --- // --- // --- // ---	Rhizobium	NP_767424.1 // bll0784 // hypothetical protein // --- // 100	bll0784	NP_767424.1	9.32888	9.23731	9.25085	9.22909	9.14492	9.24664	7.72844	8.86416	8.53135	8.83901	8.82539	9.0098	1.04634	0.234162	0.698949	0.0669381	0.803581	0.231886	0.536743	0.0062101
18660788	18660788	18660788	NP_767425.1 // GenPept // transcription elongation factor NusA // NC_004463.1// --- // --- // --- // --- // ---	Rhizobium	NP_767425.1 // bll0785 // transcription elongation factor NusA // --- // 100	bll0785	NP_767425.1	8.37776	8.40845	8.21569	8.09576	8.00004	8.17286	3.95086	6.65495	6.12779	6.7813	5.2595	7.09019	1.1852	0.0219474	0.574693	0.293652	0.30512	0.0426077	0.148024	0.00470044
18660789	18660789	18660789	NP_767426.1 // GenPept // hypothetical protein // NC_004463.1// --- // --- // --- // --- // ---	Rhizobium	NP_767426.1 // bll0786 // hypothetical protein // --- // 100	bll0786	NP_767426.1	9.09009	9.20603	9.05391	8.85682	8.7552	9.09893	7.84039	8.60963	7.99436	8.58774	8.35463	8.54846	1.15444	0.0363092	0.785225	0.105139	0.754341	0.0657873	0.51102	0.000961908
18660790	18660790	18660790	NP_767427.1 // GenPept // hypothetical protein // NC_004463.1// --- // --- // --- // --- // ---	Rhizobium	NP_767427.1 // blr0787 // hypothetical protein // --- // 100	blr0787	NP_767427.1	6.10645	6.29888	6.02715	6.19302	6.21999	6.18197	2.58328	3.62338	3.32016	4.39874	4.69428	3.58697	0.966142	0.517972	0.482616	0.012032	0.254958	0.000301963	0.127755	1.67207e-05
18660791	18660791	18660791	NP_767428.1 // GenPept // tRNA (guanine-N(7)-)-methyltransferase // NC_004463.1// --- // --- // --- // --- // ---	Rhizobium	NP_767428.1 // bll0788 // tRNA (guanine-N(7)-)-methyltransferase // --- // 100	bll0788	NP_767428.1	5.37147	5.30258	5.25695	5.35697	5.31979	5.11433	3.79602	3.13444	2.92902	2.84145	3.02007	3.27492	1.03063	0.218753	1.18182	0.291359	0.214907	6.3431e-06	0.245903	1.25707e-05
18660792	18660792	18660792	NP_767429.1 // GenPept // carboxypeptidase // NC_004463.1// --- // --- // --- // --- // ---	Rhizobium	NP_767429.1 // bll0789 // carboxypeptidase // --- // 100	bll0789	NP_767429.1	6.98587	6.93154	6.96785	6.75034	6.81137	6.6756	4.00276	2.93041	4.35092	3.83423	3.08544	4.65973	1.16078	0.153801	0.934047	0.829446	0.135281	0.000183165	0.108789	8.92428e-05
18660793	18660793	18660793	NP_767430.1 // GenPept // transcriptional regulator // NC_004463.1// --- // --- // --- // --- // ---	Rhizobium	NP_767430.1 // bll0790 // transcriptional regulator // --- // 100	bll0790	NP_767430.1	8.35402	8.01756	8.30725	8.46904	8.53576	8.52535	3.08645	4.62455	4.40326	5.58812	4.53293	5.87114	0.825547	0.0129007	0.408202	0.0210628	0.11039	0.00010813	0.0548564	1.48413e-05
18660794	18660794	18660794	NP_767431.1 // GenPept // apolipoprotein N-acyltransferase // NC_004463.1// --- // --- // --- // --- // ---	Rhizobium	NP_767431.1 // bll0791 // apolipoprotein N-acyltransferase // --- // 100	bll0791	NP_767431.1	5.01485	5.44239	5.16766	5.17248	5.01702	5.30762	1.64959	1.24892	2.02307	2.10591	1.52115	2.11348	1.03433	0.927674	0.827602	0.280272	0.104952	7.36078e-07	0.084332	3.59636e-07
18660795	18660795	18660795	NP_767432.1 // GenPept // magnesium and cobalt efflux protein // NC_004463.1// --- // --- // --- // --- // ---	Rhizobium	NP_767432.1 // bll0792 // magnesium and cobalt efflux protein // --- // 100	bll0792	NP_767432.1	6.46429	6.33783	6.35653	6.38436	6.37683	6.34206	3.78421	3.57337	3.69338	4.39082	3.84399	5.05635	1.01356	0.523888	0.595951	0.0184835	0.261093	6.02647e-05	0.15362	5.22303e-06
18660796	18660796	18660796	NP_767433.1 // GenPept // hypothetical protein // NC_004463.1// --- // --- // --- // --- // ---	Rhizobium	NP_767433.1 // bll0793 // hypothetical protein // --- // 100	bll0793	NP_767433.1	8.04209	8.0873	7.91327	8.06311	7.96719	7.95556	5.45639	6.4588	5.58095	6.57952	6.46132	6.99873	1.01395	0.552617	0.555627	0.0104487	0.401805	0.000863369	0.220344	2.67384e-05
18660797	18660797	18660797	NP_767434.1 // GenPept // phosphate starvation inducible protein // NC_004463.1// --- // --- // --- // --- // ---	Rhizobium	NP_767434.1 // bll0794 // phosphate starvation inducible protein // --- // 100	bll0794	NP_767434.1	7.63872	7.54029	7.59597	7.61942	7.53751	7.55028	4.84867	5.81029	5.91697	6.0354	5.33132	7.13799	1.01586	0.117926	0.640414	0.185147	0.378709	0.0134152	0.238763	0.00162391
18660798	18660798	18660798	NP_767435.1 // GenPept // (dimethylallyl)adenosine tRNA methylthiotransferase // NC_004463.1// --- // --- // --- // --- // ---	Rhizobium	NP_767435.1 // bll0795 // (dimethylallyl)adenosine tRNA methylthiotransferase //	bll0795	NP_767435.1	7.64434	7.3842	7.63625	7.20274	7.35384	7.46401	4.18757	4.5298	4.85221	5.71433	5.45592	5.42714	1.16129	0.152236	0.496798	0.000354882	0.285639	5.49215e-06	0.12228	1.02758e-07
18660799	18660799	18660799	NP_767436.1 // GenPept // hypothetical protein // NC_004463.1// --- // --- // --- // --- // ---	Rhizobium	NP_767436.1 // bll0796 // hypothetical protein // --- // 100	bll0796	NP_767436.1	6.98748	7.04244	6.80892	6.60705	6.5587	6.50617	4.26071	4.59832	5.34072	6.01825	5.68406	6.80514	1.31201	0.00386721	0.369616	0.0024478	0.764105	0.273516	0.215681	0.00015222
18660800	18660800	18660800	NP_767437.1 // GenPept // ferric uptake regulator // NC_004463.1// --- // --- // --- // --- // ---	Rhizobium	NP_767437.1 // bll0797 // ferric uptake regulator // --- // 100	bll0797	NP_767437.1	8.31101	7.81981	8.21182	8.01056	8.03114	7.94374	4.51809	4.76114	4.84478	6.3454	5.85985	6.61975	1.09709	0.343387	0.337511	5.57561e-05	0.303518	2.84502e-05	0.0943254	1.59057e-07
18660801	18660801	18660801	NP_767438.1 // GenPept // acetyltransferase // NC_004463.1// --- // --- // --- // --- // ---	Rhizobium	NP_767438.1 // bll0798 // acetyltransferase // --- // 100	bll0798	NP_767438.1	7.04327	6.94772	7.20559	6.97686	6.84945	6.77589	3.78361	3.44765	3.957	3.50511	4.19635	5.16332	1.14844	0.0512994	0.67885	0.161668	0.16734	0.000100377	0.0990217	1.5702e-05
18660802	18660802	18660802	NP_767439.1 // GenPept // hypothetical protein // NC_004463.1// --- // --- // --- // --- // ---	Rhizobium	NP_767439.1 // bll0799 // hypothetical protein // --- // 100	bll0799	NP_767439.1	6.22067	6.49757	6.35851	6.46442	6.15671	6.21405	4.3953	3.61498	4.95596	5.10631	4.47547	5.72508	1.05603	0.394918	0.582286	0.0773524	0.442544	0.0157289	0.243698	0.000738319
18660803	18660803	18660803	NP_767440.1 // GenPept // hypothetical protein // NC_004463.1// --- // --- // --- // --- // ---	Rhizobium	NP_767440.1 // bll0800 // hypothetical protein // --- // 100	bll0800	NP_767440.1	8.83202	8.42835	8.67768	8.72882	8.80171	8.82135	6.08673	7.3176	6.28416	8.15561	7.75156	8.0848	0.914451	0.303963	0.369977	0.00129089	0.579693	0.0291103	0.235992	0.000109727
18660804	18660804	18660804	NP_767441.1 // GenPept // hypothetical protein // NC_004463.1// --- // --- // --- // --- // ---	Rhizobium	NP_767441.1 // bll0801 // hypothetical protein // --- // 100	bll0801	NP_767441.1	7.24093	7.40105	7.33042	7.44769	7.13736	7.0775	5.43357	5.87522	6.54239	6.9113	6.98098	7.58264	1.06839	0.672169	0.432897	0.00295379	0.95757	0.832872	0.38589	0.00137551
18660805	18660805	18660805	NP_767442.1 // GenPept // tryptophanyl-tRNA synthetase // NC_004463.1// --- // --- // --- // --- // ---	Rhizobium	NP_767442.1 // bll0802 // tryptophanyl-tRNA synthetase // --- // 100	bll0802	NP_767442.1	9.09184	8.81357	9.12586	8.78108	8.73696	8.68024	2.72005	4.54944	4.16687	6.14548	4.94558	5.49718	1.21731	0.0119583	0.30412	0.00643671	0.108567	0.000135038	0.0272367	3.96178e-06
18660806	18660806	18660806	NP_767443.1 // GenPept // virulence factor // NC_004463.1// --- // --- // --- // --- // ---	Rhizobium	NP_767443.1 // bll0803 // virulence factor // --- // 100	bll0803	NP_767443.1	5.13712	5.25303	4.73238	4.90919	5.10833	5.12467	2.38549	2.91204	3.48901	3.46642	2.77856	3.85641	1.00479	0.951443	0.738013	0.23278	0.312024	0.00112213	0.231326	0.000253636
18660807	18660807	18660807	NP_767444.1 // GenPept // sugar kinase // NC_004463.1// --- // --- // --- // --- // ---	Rhizobium	NP_767444.1 // blr0804 // sugar kinase // --- // 100	blr0804	NP_767444.1	7.92715	7.45422	7.79536	7.58985	7.44247	7.54142	4.54873	4.86944	3.49322	5.09865	4.96607	5.11236	1.1592	0.188846	0.592452	0.0426453	0.181048	4.95279e-05	0.0933132	4.41485e-06
18660808	18660808	18660808	NP_767445.1 // GenPept // hypothetical protein // NC_004463.1// --- // --- // --- // --- // ---	Rhizobium	NP_767445.1 // bll0805 // hypothetical protein // --- // 100	bll0805	NP_767445.1	7.91109	8.34652	7.89118	8.6828	8.68572	8.87051	5.52919	6.91026	6.30319	7.15491	7.19305	7.6673	0.622576	0.0130243	0.469477	0.0101673	0.376854	0.00255929	0.286767	0.000557484
18660809	18660809	18660809	NP_767446.1 // GenPept // hypothetical protein // NC_004463.1// --- // --- // --- // --- // ---	Rhizobium	NP_767446.1 // blr0806 // hypothetical protein // --- // 100	blr0806	NP_767446.1	7.00073	6.6176	6.85493	7.12784	6.88174	7.18733	4.98042	5.21052	4.87609	5.94491	5.8182	5.94407	0.847553	0.0891805	0.543348	0.000127376	0.446508	1.72127e-05	0.286762	6.27698e-07
18660810	18660810	18660810	NP_767447.1 // GenPept // succinate-semialdehyde dehydrogenase // NC_004463.1// --- // --- // --- // --- // ---	Rhizobium	NP_767447.1 // blr0807 // succinate-semialdehyde dehydrogenase // --- // 100	blr0807	NP_767447.1	6.99387	6.79749	6.8501	7.05655	7.03564	7.11668	4.63613	6.08186	4.76039	6.36715	5.92375	6.83752	0.878347	0.0796921	0.43027	0.0124557	0.618357	0.104849	0.303333	0.00190358
18660811	18660811	18660811	NP_767448.1 // GenPept // hypothetical protein // NC_004463.1// --- // --- // --- // --- // ---	Rhizobium	NP_767448.1 // bsl0808 // hypothetical protein // --- // 100	bsl0808	NP_767448.1	5.80967	6.08662	5.74694	5.61973	6.07971	5.79161	5.01475	5.98738	6.4053	6.9889	5.70164	6.93819	1.03226	0.910903	0.598559	0.125958	1.63871	0.138798	0.94697	0.860601
18660812	18660812	18660812	NP_767449.1 // GenPept // hypothetical protein // NC_004463.1// --- // --- // --- // --- // ---	Rhizobium	NP_767449.1 // bll0809 // hypothetical protein // --- // 100	bll0809	NP_767449.1	6.06323	5.99172	6.12254	6.48522	6.41068	6.32947	5.43011	6.02928	6.3371	6.16093	5.92247	6.86392	0.784745	0.0256401	0.766518	0.204494	0.937778	0.747137	0.915734	0.659589
18660813	18660813	18660813	NP_767450.1 // GenPept // hypothetical protein // NC_004463.1// --- // --- // --- // --- // ---	Rhizobium	NP_767450.1 // bsl0810 // hypothetical protein // --- // 100	bsl0810	NP_767450.1	5.60033	5.55046	5.58014	5.57583	5.26143	5.60868	4.07317	6.01272	4.952	6.05347	5.30037	6.11538	1.06206	0.27558	0.570207	0.105845	1.26672	0.465088	0.676261	0.240085
18660814	18660814	18660814	NP_767451.1 // GenPept // hypothetical protein // NC_004463.1// --- // --- // --- // --- // ---	Rhizobium	NP_767451.1 // bll0811 // hypothetical protein // --- // 100	bll0811	NP_767451.1	4.15063	4.70029	4.68463	4.32366	4.36113	4.39951	2.72027	1.98723	2.62809	2.53738	2.05888	2.32749	1.12638	0.0115502	1.09983	0.566446	0.240896	1.94068e-05	0.238713	1.85186e-05
18660815	18660815	18660815	NP_767452.1 // GenPept // phosphoribosylaminoimidazole-succinocarboxamide synthase // NC_004463.1// --- // --- // --- // --- // ---	Rhizobium	NP_767452.1 // bll0812 // phosphoribosylaminoimidazole-succinocarboxamide syntha	bll0812	NP_767452.1	7.86342	7.70069	7.62151	7.88732	7.70604	7.6648	4.45443	5.39446	5.14034	6.42572	5.09883	6.37572	0.98356	0.42929	0.510384	0.0312786	0.289982	0.00135868	0.150504	8.06997e-05
18660816	18660816	18660816	NP_767453.1 // GenPept // hypothetical protein // NC_004463.1// --- // --- // --- // --- // ---	Rhizobium	NP_767453.1 // bll0813 // hypothetical protein // --- // 100	bll0813	NP_767453.1	6.62456	6.19653	6.50576	6.96246	6.96841	6.99142	3.06431	3.65337	4.23332	5.34744	4.80396	4.67071	0.696968	0.00532292	0.408846	0.00232867	0.24428	0.000123002	0.144391	1.25215e-05
18660817	18660817	18660817	NP_767454.1 // GenPept // transcriptional regulator // NC_004463.1// --- // --- // --- // --- // ---	Rhizobium	NP_767454.1 // blr0814 // transcriptional regulator // --- // 100	blr0814	NP_767454.1	6.15489	6.18744	6.04431	6.07262	6.09527	6.19658	2.68287	2.49105	3.48183	4.19005	3.04746	5.3376	1.00533	0.379787	0.404313	0.0351418	0.262469	0.00570404	0.105577	0.000236187
18660818	18660818	18660818	NP_767455.1 // GenPept // hypothetical protein // NC_004463.1// --- // --- // --- // --- // ---	Rhizobium	NP_767455.1 // blr0815 // hypothetical protein // --- // 100	blr0815	NP_767455.1	3.69554	4.10734	3.56459	3.58626	3.90481	3.51842	1.99385	1.99694	1.88029	1.70055	1.64943	1.07306	1.09299	0.768049	1.39733	0.045165	0.21832	4.81399e-06	0.28085	1.85258e-05
18660819	18660819	18660819	NP_767456.1 // GenPept // hypothetical protein // NC_004463.1// --- // --- // --- // --- // ---	Rhizobium	NP_767456.1 // bll0816 // hypothetical protein // --- // 100	bll0816	NP_767456.1	7.09713	7.10677	7.12385	7.48192	7.37396	7.42523	4.36141	4.92138	5.01286	5.28944	4.146	5.38422	0.801949	0.000563733	0.885975	0.596526	0.178358	5.00647e-05	0.196959	7.63727e-05
18660820	18660820	18660820	NP_767457.1 // GenPept // hypothetical protein // NC_004463.1// --- // --- // --- // --- // ---	Rhizobium	NP_767457.1 // blr0817 // hypothetical protein // --- // 100	blr0817	NP_767457.1	4.74728	5.21016	4.9967	4.85436	5.05074	4.93839	2.25113	2.30941	2.73602	2.55647	0.846763	2.74299	1.03308	0.840181	1.30445	0.420891	0.134056	0.000205996	0.170456	0.000482862
18660821	18660821	18660821	NP_767458.1 // GenPept // hypothetical protein // NC_004463.1// --- // --- // --- // --- // ---	Rhizobium	NP_767458.1 // bll0818 // hypothetical protein // --- // 100	bll0818	NP_767458.1	5.8167	7.08922	6.27508	4.9168	4.93977	4.99057	3.59635	4.4397	4.3233	5.65709	4.72546	6.355	2.91266	0.0220749	0.363644	0.013754	1.54772	0.21187	0.206773	0.00119944
18660822	18660822	18660822	NP_767459.1 // GenPept // hypothetical protein // NC_004463.1// --- // --- // --- // --- // ---	Rhizobium	NP_767459.1 // bll0819 // hypothetical protein // --- // 100	bll0819	NP_767459.1	5.02736	5.32467	5.15448	5.41135	5.19555	5.20888	3.22156	3.8075	3.29965	3.37909	3.17738	3.9003	0.932155	0.273275	0.970846	0.84754	0.289908	3.31817e-05	0.302302	4.25463e-05
18660823	18660823	18660823	NP_767460.1 // GenPept // hypothetical protein // NC_004463.1// --- // --- // --- // --- // ---	Rhizobium	NP_767460.1 // bll0820 // hypothetical protein // --- // 100	bll0820	NP_767460.1	5.8596	6.18149	5.81933	5.90868	5.91747	5.92993	4.65596	5.83833	5.98913	6.51592	6.30085	6.87302	1.03102	0.499401	0.476719	0.0120175	1.56327	0.0870885	0.72749	0.202542
18660824	18660824	18660824	NP_767461.1 // GenPept // multidrug efflux protein // NC_004463.1// --- // --- // --- // --- // ---	Rhizobium	NP_767461.1 // bll0821 // multidrug efflux protein // --- // 100	bll0821	NP_767461.1	5.98509	6.08705	6.16237	5.87403	5.99907	5.89934	3.16899	4.0383	3.54825	4.77357	3.67483	4.31014	1.11329	0.0798883	0.629525	0.0506327	0.31397	0.000427889	0.177638	2.6289e-05
18660825	18660825	18660825	NP_767462.1 // GenPept // UDP-N-acetylglucosamine 1-carboxyvinyltransferase // NC_004463.1// --- // --- // --- // --- // ---	Rhizobium	NP_767462.1 // bll0822 // UDP-N-acetylglucosamine 1-carboxyvinyltransferase // -	bll0822	NP_767462.1	7.40537	7.20636	7.30729	7.22474	7.02201	7.12828	2.40209	3.46106	3.41552	4.85936	4.19386	4.08253	1.13386	0.0496019	0.410174	0.00288784	0.149019	1.80884e-05	0.0539046	7.12887e-07
18660826	18660826	18660826	NP_767463.1 // GenPept // DNA gyrase subunit B // NC_004463.1// --- // --- // --- // --- // ---	Rhizobium	NP_767463.1 // bll0823 // DNA gyrase subunit B // --- // 100	bll0823	NP_767463.1	8.83809	8.98185	8.69063	8.89104	8.88134	8.91174	3.80266	5.64975	5.10718	5.98195	5.61423	6.50202	0.963921	0.551239	0.441495	0.0259272	0.13755	0.00016606	0.0632123	1.55958e-05
18660827	18660827	18660827	NP_767464.1 // GenPept // hypothetical protein // NC_004463.1// --- // --- // --- // --- // ---	Rhizobium	NP_767464.1 // bll0824 // hypothetical protein // --- // 100	bll0824	NP_767464.1	4.49094	5.06805	4.50025	4.80199	4.8603	5.08522	3.48825	3.04619	3.82491	3.09997	3.36877	4.34273	0.865472	0.674727	0.900812	0.673267	0.402758	0.00516657	0.425345	0.00717881
18660828	18660828	18660828	NP_767465.1 // GenPept // hypothetical protein // NC_004463.1// --- // --- // --- // --- // ---	Rhizobium	NP_767465.1 // bll0825 // hypothetical protein // --- // 100	bll0825	NP_767465.1	3.67589	3.88812	4.03154	3.99431	3.87183	4.13413	2.17538	1.43601	1.85813	2.33178	1.1046	1.57854	0.912843	0.878683	1.11075	0.63612	0.199098	6.57275e-05	0.242825	0.000164825
18660829	18660829	18660829	NP_767466.1 // GenPept // hypothetical protein // NC_004463.1// --- // --- // --- // --- // ---	Rhizobium	NP_767466.1 // bll0826 // hypothetical protein // --- // 100	bll0826	NP_767466.1	4.97204	4.82649	4.75269	4.87027	4.79556	4.73808	3.74546	2.55674	2.76599	2.47345	2.19064	3.18771	1.03597	0.509834	1.32452	0.264016	0.220059	0.000194066	0.281719	0.000634809
18660830	18660830	18660830	NP_767467.1 // GenPept // recombination protein F // NC_004463.1// --- // --- // --- // --- // ---	Rhizobium	NP_767467.1 // bll0827 // recombination protein F // --- // 100	bll0827	NP_767467.1	5.80133	5.91904	5.84401	5.65811	5.63299	5.77456	3.56233	2.87075	3.23541	4.58076	3.61183	4.05227	1.12174	0.0458315	0.551417	0.00825577	0.328295	0.000183899	0.161325	5.17823e-06
18660831	18660831	18660831	NP_767468.1 // GenPept // hypothetical protein // NC_004463.1// --- // --- // --- // --- // ---	Rhizobium	NP_767468.1 // bll0828 // hypothetical protein // --- // 100	bll0828	NP_767468.1	7.25762	7.21271	7.27345	7.09786	7.10227	6.97458	4.30199	3.90503	5.04792	5.54813	4.54301	5.56983	1.13975	0.0258848	0.573549	0.0452509	0.279727	0.000622575	0.14067	3.17252e-05
18660832	18660832	18660832	NP_767469.1 // GenPept // DNA polymerase III subunit beta // NC_004463.1// --- // --- // --- // --- // ---	Rhizobium	NP_767469.1 // bll0829 // DNA polymerase III subunit beta // --- // 100	bll0829	NP_767469.1	8.82041	8.7473	8.74889	8.7669	8.72012	8.70707	4.53074	5.64253	5.28791	7.26316	6.38568	6.41693	1.02884	0.423879	0.345111	0.00109821	0.242697	0.000167685	0.08142	2.58584e-06
18660833	18660833	18660833	NP_767470.1 // GenPept // chromosomal replication initiation protein // NC_004463.1// --- // --- // --- // --- // ---	Rhizobium	NP_767470.1 // bll0830 // chromosomal replication initiation protein // --- // 1	bll0830	NP_767470.1	8.96669	8.59579	8.93691	8.64246	8.54756	8.40672	5.39317	5.63849	5.13461	6.57739	5.86941	6.59999	1.23729	0.153331	0.513993	0.00245217	0.22017	9.2423e-06	0.0918628	2.84638e-07
18660834	18660834	18660834	NP_767471.1 // GenPept // hypothetical protein // NC_004463.1// --- // --- // --- // --- // ---	Rhizobium	NP_767471.1 // bll0831 // hypothetical protein // --- // 100	bll0831	NP_767471.1	10.4302	10.5553	10.4453	10.2117	10.3035	10.3285	9.52525	10.1831	9.94809	10.1819	10.1651	10.4047	1.14545	0.0282037	0.776416	0.0423616	0.978962	0.844468	0.663667	0.00449445
18660835	18660835	18660835	NP_767472.1 // GenPept // 30S ribosomal protein S20 // NC_004463.1// --- // --- // --- // --- // ---	Rhizobium	NP_767472.1 // bsl0832 // 30S ribosomal protein S20 // --- // 100	bsl0832	NP_767472.1	10.8913	10.5024	10.7303	10.6021	10.5601	10.5703	7.73953	7.92106	7.82766	8.82226	8.31466	8.54876	1.10124	0.32218	0.601873	0.000666178	0.247311	4.30093e-07	0.135977	2.65327e-08
18660836	18660836	18660836	NP_767473.1 // GenPept // hypothetical protein // NC_004463.1// --- // --- // --- // --- // ---	Rhizobium	NP_767473.1 // blr0833 // hypothetical protein // --- // 100	blr0833	NP_767473.1	6.89193	6.89128	6.79688	6.74611	6.75021	6.60378	4.98753	4.06305	5.20165	4.23259	4.92718	5.5208	1.11659	0.0133612	0.905772	0.704563	0.285881	0.00108922	0.231762	0.000402269
18660837	18660837	18660837	NP_767474.1 // GenPept // methionine sulfoxide reductase A // NC_004463.1// --- // --- // --- // --- // ---	Rhizobium	NP_767474.1 // blr0834 // methionine sulfoxide reductase A // --- // 100	blr0834	NP_767474.1	6.86033	7.02014	6.82477	6.67893	6.90808	6.7253	5.04234	6.4325	5.75041	6.97782	6.55716	7.79483	1.09435	0.247483	0.387378	0.00780734	1.26503	0.407885	0.447513	0.0174074
18660838	18660838	18660838	NP_767475.1 // GenPept // polysaccharide export protein // NC_004463.1// --- // --- // --- // --- // ---	Rhizobium	NP_767475.1 // blr0835 // polysaccharide export protein // --- // 100	blr0835	NP_767475.1	7.52141	7.49161	7.53953	7.41591	7.33764	7.36734	3.69051	4.26795	2.84078	4.66364	4.08127	3.60026	1.1047	0.00593201	0.699638	0.196129	0.104489	1.9821e-05	0.0661656	5.03225e-06
18660839	18660839	18660839	NP_767476.1 // GenPept // hypothetical protein // NC_004463.1// --- // --- // --- // --- // ---	Rhizobium	NP_767476.1 // bll0836 // hypothetical protein // --- // 100	bll0836	NP_767476.1	4.79342	4.7227	4.65018	4.60226	4.6348	4.57018	2.44829	2.13804	2.81019	3.42567	2.69156	3.58386	1.08721	0.88748	0.587154	0.0126353	0.387235	0.000454683	0.209266	1.34821e-05
18660840	18660840	18660840	NP_767477.1 // GenPept // carboxymethylenebutenolidase // NC_004463.1// --- // --- // --- // --- // ---	Rhizobium	NP_767477.1 // bll0837 // carboxymethylenebutenolidase // --- // 100	bll0837	NP_767477.1	5.64235	5.73263	5.58552	6.03805	5.92356	5.76079	2.98977	3.76088	3.74362	3.59605	3.27352	5.15689	0.836741	0.0607662	0.701868	0.292615	0.268195	0.00304723	0.224469	0.00143774
18660841	18660841	18660841	NP_767478.1 // GenPept // hypothetical protein // NC_004463.1// --- // --- // --- // --- // ---	Rhizobium	NP_767478.1 // bll0838 // hypothetical protein // --- // 100	bll0838	NP_767478.1	6.60494	7.02526	6.499	6.91441	6.70654	6.76682	5.12818	5.52881	4.95927	6.22235	6.72133	6.4082	0.952335	0.839352	0.421847	0.000245391	0.787147	0.121243	0.352497	6.59601e-05
18660842	18660842	18660842	NP_767479.1 // GenPept // hypothetical protein // NC_004463.1// --- // --- // --- // --- // ---	Rhizobium	NP_767479.1 // bll0839 // hypothetical protein // --- // 100	bll0839	NP_767479.1	5.41109	5.00666	5.20111	5.34311	5.28679	5.30399	2.92109	2.75212	3.44811	2.77991	3.01649	3.38283	0.935786	0.0398891	0.986709	0.929175	0.209998	5.12059e-06	0.222851	6.85363e-06
18660843	18660843	18660843	NP_767480.1 // GenPept // aldehyde dehydrogenase // NC_004463.1// --- // --- // --- // --- // ---	Rhizobium	NP_767480.1 // blr0840 // aldehyde dehydrogenase // --- // 100	blr0840	NP_767480.1	5.51357	5.91632	5.49517	5.76452	5.62011	5.58469	2.3472	2.62577	2.49597	2.37285	2.55658	2.77657	0.997645	0.933166	0.946701	0.60042	0.117622	2.47632e-08	0.112497	2.10536e-08
18660844	18660844	18660844	NP_767481.1 // GenPept // aldehyde dehydrogenase // NC_004463.1// --- // --- // --- // --- // ---	Rhizobium	NP_767481.1 // blr0841 // aldehyde dehydrogenase // --- // 100	blr0841	NP_767481.1	6.36681	6.7688	6.55848	6.63364	6.5526	6.62053	2.80542	2.87265	2.75241	3.81932	3.67516	4.28123	0.980338	0.840037	0.461668	9.77091e-05	0.156364	1.3588e-07	0.0740922	9.51508e-09
18660845	18660845	18660845	NP_767482.1 // GenPept // hypothetical protein // NC_004463.1// --- // --- // --- // --- // ---	Rhizobium	NP_767482.1 // blr0842 // hypothetical protein // --- // 100	blr0842	NP_767482.1	7.53208	7.75749	7.54419	7.43889	7.53427	7.60072	4.84738	3.26249	4.91408	5.92167	3.95941	5.53579	1.06354	0.173597	0.575291	0.202155	0.191356	0.0031843	0.10367	0.00045652
18660846	18660846	18660846	NP_767483.1 // GenPept // crotonobetaine/carnitine-CoA ligase // NC_004463.1// --- // --- // --- // --- // ---	Rhizobium	NP_767483.1 // bll0843 // crotonobetaine/carnitine-CoA ligase // --- // 100	bll0843	NP_767483.1	6.49593	6.46639	6.35126	5.96192	6.20157	6.04366	3.33494	3.81557	3.78285	4.23604	2.35712	3.73131	1.28939	0.00860307	1.15106	0.638722	0.161817	0.000228785	0.144245	0.0001504
18660847	18660847	18660847	NP_767484.1 // GenPept // biphenyl-2,3-diol 1,2-dioxygenase // NC_004463.1// --- // --- // --- // --- // ---	Rhizobium	NP_767484.1 // bll0844 // biphenyl-2,3-diol 1,2-dioxygenase // --- // 100	bll0844	NP_767484.1	7.03828	6.93998	6.75915	6.89787	6.85533	6.97596	3.2196	4.6583	4.06453	4.23502	3.78554	4.03449	1.00449	0.304086	0.974317	0.908221	0.134776	1.62165e-05	0.131064	1.46418e-05
18660848	18660848	18660848	NP_767485.1 // GenPept // hypothetical protein // NC_004463.1// --- // --- // --- // --- // ---	Rhizobium	NP_767485.1 // blr0845 // hypothetical protein // --- // 100	blr0845	NP_767485.1	8.08536	8.03863	8.13465	8.09616	8.10672	7.84565	3.53774	4.09108	3.75234	4.32321	3.42094	5.21732	1.04654	0.932208	0.694107	0.212871	0.0771772	1.24682e-05	0.0510306	4.06479e-06
18660849	18660849	18660849	NP_767486.1 // GenPept // transcriptional regulator // NC_004463.1// --- // --- // --- // --- // ---	Rhizobium	NP_767486.1 // blr0846 // transcriptional regulator // --- // 100	blr0846	NP_767486.1	6.34328	6.25744	6.227	6.4266	6.60453	6.52133	4.27285	5.5784	5.49216	4.62745	5.10663	5.76534	0.845242	0.00559457	0.96459	0.894804	0.392017	0.0075556	0.447067	0.0158631
18660850	18660850	18660850	NP_767487.1 // GenPept // hypothetical protein // NC_004463.1// --- // --- // --- // --- // ---	Rhizobium	NP_767487.1 // blr0847 // hypothetical protein // --- // 100	blr0847	NP_767487.1	5.8632	5.79748	5.65172	6.09749	6.0799	6.02403	3.47024	4.14054	4.28558	5.26839	3.87883	4.94005	0.815639	0.00788265	0.602776	0.0695928	0.38652	0.00434424	0.286112	0.000846601
18660851	18660851	18660851	NP_767488.1 // GenPept // hypothetical protein // NC_004463.1// --- // --- // --- // --- // ---	Rhizobium	NP_767488.1 // blr0848 // hypothetical protein // --- // 100	blr0848	NP_767488.1	6.79496	7.14326	7.07989	7.73491	7.92228	7.87175	3.98083	5.54371	4.20648	5.35332	6.36633	5.88935	0.562014	0.00391233	0.408197	0.0137218	0.254668	0.00135643	0.18569	0.000358545
18660852	18660852	18660852	NP_767489.1 // GenPept // serine protease // NC_004463.1// --- // --- // --- // --- // ---	Rhizobium	NP_767489.1 // bll0849 // serine protease // --- // 100	bll0849	NP_767489.1	5.60729	5.42058	5.46859	5.42813	4.99753	5.44011	1.50806	1.85892	1.8361	2.07163	2.39858	2.21927	1.14731	0.0125569	0.709331	0.0114719	0.120011	3.8483e-08	0.0735846	7.48723e-09
18660853	18660853	18660853	NP_767490.1 // GenPept // hypothetical protein // NC_004463.1// --- // --- // --- // --- // ---	Rhizobium	NP_767490.1 // blr0850 // hypothetical protein // --- // 100	blr0850	NP_767490.1	7.38363	7.38571	7.41488	7.58428	7.65673	7.79335	4.63385	4.85056	5.24816	5.46171	5.61296	5.47847	0.820212	0.00481671	0.656625	0.0023692	0.223693	2.88516e-07	0.178763	9.71909e-08
18660854	18660854	18660854	NP_767491.1 // GenPept // hypothetical protein // NC_004463.1// --- // --- // --- // --- // ---	Rhizobium	NP_767491.1 // blr0851 // hypothetical protein // --- // 100	blr0851	NP_767491.1	8.56989	8.30861	8.40919	8.90289	8.92533	9.04984	4.24481	2.54324	3.24094	4.08889	3.20317	4.17475	0.693733	0.00254301	0.71734	0.283884	0.0284174	1.76287e-06	0.0294369	1.90198e-06
18660855	18660855	18660855	NP_767492.1 // GenPept // undecaprenyl pyrophosphate synthase // NC_004463.1// --- // --- // --- // --- // ---	Rhizobium	NP_767492.1 // blr0852 // undecaprenyl pyrophosphate synthase // --- // 100	blr0852	NP_767492.1	6.22247	6.04785	6.231	6.78626	6.55357	6.91899	3.17691	2.62668	2.26531	3.00019	1.76631	3.08076	0.663788	0.00339585	1.05254	0.844556	0.0568308	3.29235e-06	0.0897795	1.21176e-05
18660856	18660856	18660856	NP_767493.1 // GenPept // Mg-protoporphyrin IX monomethyl ester oxidative cyclase 66kD subunit // NC_004463.1// --- // --- // --- // --- // ---	Rhizobium	NP_767493.1 // blr0853 // Mg-protoporphyrin IX monomethyl ester oxidative cyclas	blr0853	NP_767493.1	5.17616	5.19077	5.10843	5.40735	5.53976	5.39629	2.36798	2.32794	3.40005	2.76078	1.82172	3.67328	0.817681	0.00393984	0.963744	0.909414	0.154334	0.000344817	0.181772	0.000629119
18660857	18660857	18660857	NP_767494.1 // GenPept // hypothetical protein // NC_004463.1// --- // --- // --- // --- // ---	Rhizobium	NP_767494.1 // blr0854 // hypothetical protein // --- // 100	blr0854	NP_767494.1	4.4939	4.72336	4.0432	4.61018	4.60387	4.44748	2.93545	3.43621	2.5812	3.08874	3.96639	3.70476	0.927384	0.406013	0.658683	0.0740043	0.511493	0.0108786	0.369626	0.00119803
18660858	18660858	18660858	NP_767495.1 // GenPept // hypothetical protein // NC_004463.1// --- // --- // --- // --- // ---	Rhizobium	NP_767495.1 // blr0855 // hypothetical protein // --- // 100	blr0855	NP_767495.1	6.22249	6.31415	6.2327	6.53514	6.68593	6.63904	5.21484	6.44509	5.98539	6.6905	6.30817	6.97496	0.776808	0.00782009	0.583942	0.0283504	1.02658	0.899619	0.771278	0.233382
18660859	18660859	18660859	NP_767496.1 // GenPept // hypothetical protein // NC_004463.1// --- // --- // --- // --- // ---	Rhizobium	NP_767496.1 // bll0856 // hypothetical protein // --- // 100	bll0856	NP_767496.1	4.76099	5.00807	4.83675	4.5615	4.91609	4.98802	3.16837	3.87876	4.44765	5.00639	5.05393	4.75196	1.02724	0.772866	0.464634	0.00515923	1.0834	0.700903	0.487339	0.00725871
18660860	18660860	18660860	NP_767497.1 // GenPept // hypothetical protein // NC_004463.1// --- // --- // --- // --- // ---	Rhizobium	NP_767497.1 // blr0857 // hypothetical protein // --- // 100	blr0857	NP_767497.1	4.95599	5.07958	4.99328	5.24181	5.06865	5.17628	2.82921	2.87793	2.81117	2.57943	2.31743	3.22012	0.899095	0.944362	1.09716	0.512405	0.182177	1.48793e-06	0.222183	3.82165e-06
18660861	18660861	18660861	NP_767498.1 // GenPept // hypothetical protein // NC_004463.1// --- // --- // --- // --- // ---	Rhizobium	NP_767498.1 // bsr0858 // hypothetical protein // --- // 100	bsr0858	NP_767498.1	5.03092	5.29936	5.1872	5.29785	5.23867	5.3478	5.3	5.4867	5.12423	6.30735	5.84675	7.42272	0.920958	0.478308	0.428701	0.00750292	2.34703	0.00722626	1.09517	0.713062
18660862	18660862	18660862	NP_767499.1 // GenPept // hypothetical protein // NC_004463.1// --- // --- // --- // --- // ---	Rhizobium	NP_767499.1 // bsr0859 // hypothetical protein // --- // 100	bsr0859	NP_767499.1	3.44822	3.25085	3.6684	3.59786	3.68305	3.78	2.55285	2.57252	2.2712	1.89185	1.96759	2.77857	0.856795	0.272406	1.19156	0.306813	0.359908	0.00021724	0.503373	0.00270576
18660863	18660863	18660863	NP_767500.1 // GenPept // hypothetical protein // NC_004463.1// --- // --- // --- // --- // ---	Rhizobium	NP_767500.1 // blr0860 // hypothetical protein // --- // 100	blr0860	NP_767500.1	4.06784	4.49031	4.39507	4.4875	4.60495	4.37645	2.97637	3.53056	2.52851	4.14951	3.76901	3.86005	0.892638	0.56112	0.530574	0.00549285	0.676686	0.0488457	0.404462	0.000662103
18660864	18660864	18660864	NP_767501.1 // GenPept // DNA polymerase IV // NC_004463.1// --- // --- // --- // --- // ---	Rhizobium	NP_767501.1 // bll0861 // DNA polymerase IV // --- // 100	bll0861	NP_767501.1	5.23046	5.45077	5.08958	5.36253	5.43528	5.48278	2.14172	3.03184	2.62035	3.0798	3.01359	4.38782	0.893131	0.367236	0.537461	0.0431824	0.261861	0.000843616	0.158333	9.96251e-05
18660865	18660865	18660865	NP_767502.1 // GenPept // hypothetical protein // NC_004463.1// --- // --- // --- // --- // ---	Rhizobium	NP_767502.1 // bsr0862 // hypothetical protein // --- // 100	bsr0862	NP_767502.1	5.81872	6.5669	6.19661	6.7398	6.69449	6.77321	4.37811	6.06457	5.31725	6.10549	5.71168	6.46272	0.702228	0.0325959	0.558647	0.0732554	0.640586	0.153571	0.520955	0.0498313
18660866	18660866	18660866	NP_767503.1 // GenPept // hypothetical protein // NC_004463.1// --- // --- // --- // --- // ---	Rhizobium	NP_767503.1 // bll0863 // hypothetical protein // --- // 100	bll0863	NP_767503.1	7.3082	7.07884	7.46733	7.29284	7.41312	7.35523	3.64422	3.92321	4.56737	5.40081	2.97711	4.23291	0.958569	0.367485	0.895849	0.775455	0.112647	0.000379414	0.105853	0.000314639
18660867	18660867	18660867	NP_767504.1 // GenPept // hypothetical protein // NC_004463.1// --- // --- // --- // --- // ---	Rhizobium	NP_767504.1 // blr0864 // hypothetical protein // --- // 100	blr0864	NP_767504.1	6.42192	6.44391	6.46328	6.60965	6.63064	6.80383	2.51263	2.66025	2.18233	2.57622	2.25673	3.03567	0.846219	0.0276668	0.888147	0.402603	0.0600164	2.81919e-08	0.0628781	3.21503e-08
18660868	18660868	18660868	NP_767505.1 // GenPept // hypothetical protein // NC_004463.1// --- // --- // --- // --- // ---	Rhizobium	NP_767505.1 // blr0865 // hypothetical protein // --- // 100	blr0865	NP_767505.1	6.53351	6.47266	6.52663	6.83178	6.96307	6.93937	1.92657	2.46254	3.15996	3.22642	2.0435	2.63275	0.757155	0.0010944	0.921549	0.745508	0.0515751	1.89818e-06	0.0627353	3.19276e-06
18660869	18660869	18660869	NP_767506.1 // GenPept // hypothetical protein // NC_004463.1// --- // --- // --- // --- // ---	Rhizobium	NP_767506.1 // blr0866 // hypothetical protein // --- // 100	blr0866	NP_767506.1	6.0336	6.32225	6.11559	6.69159	6.56424	6.75057	2.45306	2.37674	2.15958	2.81796	2.47049	2.90192	0.702925	0.00330998	0.757685	0.0170195	0.0652141	1.87153e-09	0.0704454	2.34947e-09
18660870	18660870	18660870	NP_767507.1 // GenPept // hypothetical protein // NC_004463.1// --- // --- // --- // --- // ---	Rhizobium	NP_767507.1 // blr0867 // hypothetical protein // --- // 100	blr0867	NP_767507.1	5.94455	6.06952	6.11259	6.65807	6.54059	6.617	3.22341	2.67617	2.37658	2.85061	1.73929	2.53772	0.677328	0.00147114	1.30391	0.231266	0.0533137	5.54267e-07	0.102699	3.84515e-06
18660871	18660871	18660871	NP_767508.1 // GenPept // hypothetical protein // NC_004463.1// --- // --- // --- // --- // ---	Rhizobium	NP_767508.1 // blr0868 // hypothetical protein // --- // 100	blr0868	NP_767508.1	5.83275	6.11141	6.0935	6.02657	6.1025	5.96373	3.05944	3.13735	3.85145	3.08064	3.05909	3.12004	0.990345	0.76451	1.19982	0.20775	0.129916	3.2165e-07	0.157876	6.99466e-07
18660872	18660872	18660872	NP_767509.1 // GenPept // hypothetical protein // NC_004463.1// --- // --- // --- // --- // ---	Rhizobium	NP_767509.1 // bll0869 // hypothetical protein // --- // 100	bll0869	NP_767509.1	6.57103	7.00789	6.81457	6.97832	6.90741	6.84827	2.17964	2.55069	2.74697	2.50609	2.72218	3.36596	0.930774	0.35506	0.772541	0.153893	0.060514	1.37821e-07	0.0505761	8.48741e-08
18660873	18660873	18660873	NP_767510.1 // GenPept // site-specific integrase/recombinase // NC_004463.1// --- // --- // --- // --- // ---	Rhizobium	NP_767510.1 // bll0870 // site-specific integrase/recombinase // --- // 100	bll0870	NP_767510.1	3.33286	3.74416	3.34873	3.37912	3.35008	2.91398	1.36689	1.9727	1.44591	2.01536	1.80799	1.77433	1.19636	0.301648	0.828906	0.21942	0.392699	0.000162991	0.271668	1.5104e-05
18660874	18660874	18660874	NP_767511.1 // GenPept // hypothetical protein // NC_004463.1// --- // --- // --- // --- // ---	Rhizobium	NP_767511.1 // blr0871 // hypothetical protein // --- // 100	blr0871	NP_767511.1	8.66489	8.21563	8.66291	8.3819	8.44286	8.47608	2.21086	2.10914	2.24724	1.63287	2.16722	2.93178	1.06825	0.83363	0.962677	0.854039	0.0137003	2.36707e-08	0.01247	1.99515e-08
18660875	18660875	18660875	NP_767512.1 // GenPept // hypothetical protein // NC_004463.1// --- // --- // --- // --- // ---	Rhizobium	NP_767512.1 // blr0872 // hypothetical protein // --- // 100	blr0872	NP_767512.1	8.59738	8.40775	8.69439	8.66236	8.57504	8.76683	1.8954	2.14787	3.52841	2.77616	3.27599	4.67053	0.933779	0.545287	0.482856	0.088972	0.0292819	1.35917e-05	0.0151702	3.78453e-06
18660876	18660876	18660876	NP_767513.1 // GenPept // hypothetical protein // NC_004463.1// --- // --- // --- // --- // ---	Rhizobium	NP_767513.1 // bll0873 // hypothetical protein // --- // 100	bll0873	NP_767513.1	5.98687	5.93143	6.22495	6.40335	6.40345	6.38585	2.83204	1.89499	3.31353	4.68775	3.52955	3.55374	0.787794	0.0185205	0.422349	0.0152898	0.180008	0.000285488	0.0968861	3.28694e-05
18660877	18660877	18660877	NP_767514.1 // GenPept // partitioning protein // NC_004463.1// --- // --- // --- // --- // ---	Rhizobium	NP_767514.1 // bll0874 // partitioning protein // --- // 100	bll0874	NP_767514.1	6.39746	6.85206	6.86241	6.8046	6.89754	6.63903	3.19363	2.91665	3.88928	3.7333	1.94067	3.59581	0.956164	0.679891	1.18366	0.619884	0.0774569	5.11161e-05	0.0966697	9.72281e-05
18660878	18660878	18660878	NP_767515.1 // GenPept // recombinase // NC_004463.1// --- // --- // --- // --- // ---	Rhizobium	NP_767515.1 // bll0875 // recombinase // --- // 100	bll0875	NP_767515.1	4.5574	5.10195	5.03419	4.94491	5.11643	4.78735	1.70176	2.48535	2.82836	2.69356	2.0042	2.03806	0.9737	0.903911	1.06674	0.775618	0.153436	2.68801e-05	0.169651	4.00804e-05
18660879	18660879	18660879	NP_767516.1 // GenPept // hypothetical protein // NC_004463.1// --- // --- // --- // --- // ---	Rhizobium	NP_767516.1 // blr0876 // hypothetical protein // --- // 100	blr0876	NP_767516.1	3.00194	3.59894	3.2553	3.15509	3.67729	3.15452	2.00886	1.62008	1.78888	2.43729	1.6207	2.37042	0.969641	0.740407	0.791759	0.240902	0.43947	0.00211041	0.358625	0.000532753
18660880	18660880	18660880	NP_767517.1 // GenPept // two-component response regulator // NC_004463.1// --- // --- // --- // --- // ---	Rhizobium	NP_767517.1 // blr0877 // two-component response regulator // --- // 100	blr0877	NP_767517.1	7.88748	8.23703	8.17043	8.39783	8.35135	8.30212	5.66476	6.69781	7.00646	6.97171	6.27146	6.87674	0.843892	0.0657602	0.840725	0.476812	0.320014	0.0011914	0.320418	0.00119961
18660881	18660881	18660881	NP_767518.1 // GenPept // hypothetical protein // NC_004463.1// --- // --- // --- // --- // ---	Rhizobium	NP_767518.1 // bll0878 // hypothetical protein // --- // 100	bll0878	NP_767518.1	5.71562	6.91186	6.19521	6.3045	6.61929	6.06679	4.78357	6.02759	6.02108	6.4874	5.79712	6.28099	1.00758	0.873776	0.670008	0.209984	0.906462	0.746764	0.631353	0.156138
18660882	18660882	18660882	NP_767519.1 // GenPept // hypothetical protein // NC_004463.1// --- // --- // --- // --- // ---	Rhizobium	NP_767519.1 // bsl0879 // hypothetical protein // --- // 100	bsl0879	NP_767519.1	5.95373	6.21433	6.24979	6.5198	6.47066	6.34865	5.00684	5.29877	5.53471	5.96876	5.66315	6.22801	0.810589	0.104686	0.627113	0.00490094	0.710515	0.0225866	0.551268	0.00117988
18660883	18660883	18660883	NP_767520.1 // GenPept // hypothetical protein // NC_004463.1// --- // --- // --- // --- // ---	Rhizobium	NP_767520.1 // bll0880 // hypothetical protein // --- // 100	bll0880	NP_767520.1	6.04298	6.22802	6.30617	6.57485	6.61323	6.24713	2.55095	3.86042	3.57415	3.39353	2.97682	3.61502	0.817368	0.00353346	1.00004	0.99988	0.11266	1.09639e-05	0.137368	2.21331e-05
18660884	18660884	18660884	NP_767521.1 // GenPept // hypothetical protein // NC_004463.1// --- // --- // --- // --- // ---	Rhizobium	NP_767521.1 // bll0881 // hypothetical protein // --- // 100	bll0881	NP_767521.1	7.2425	7.35888	7.19066	7.55018	7.63989	7.75645	3.69014	3.57456	4.67095	5.18568	4.3078	5.07795	0.765472	0.00222049	0.543898	0.0248699	0.144416	2.27162e-05	0.10256	6.7953e-06
18660885	18660885	18660885	NP_767522.1 // GenPept // hypothetical protein // NC_004463.1// --- // --- // --- // --- // ---	Rhizobium	NP_767522.1 // bll0882 // hypothetical protein // --- // 100	bll0882	NP_767522.1	7.03638	7.50588	6.96835	7.16728	7.02547	7.14495	2.37628	2.52002	2.69238	2.47457	2.41974	3.43012	1.05464	0.601715	0.843668	0.391252	0.0494543	2.30045e-07	0.0400893	1.35921e-07
18660886	18660886	18660886	NP_767523.1 // GenPept // ABC transporter permease // NC_004463.1// --- // --- // --- // --- // ---	Rhizobium	NP_767523.1 // bll0883 // ABC transporter permease // --- // 100	bll0883	NP_767523.1	6.3995	6.424	6.4752	6.30189	6.47036	6.3905	2.85126	3.51559	2.82695	4.01777	2.66053	3.39933	1.03099	0.936522	0.815295	0.3873	0.122566	1.34669e-05	0.0968373	6.09225e-06
18660887	18660887	18660887	NP_767524.1 // GenPept // ABC transporter permease // NC_004463.1// --- // --- // --- // --- // ---	Rhizobium	NP_767524.1 // bll0884 // ABC transporter permease // --- // 100	bll0884	NP_767524.1	5.95897	5.70436	5.69934	5.73752	5.61952	5.35824	3.03426	3.44423	3.89054	3.28214	3.10117	3.33611	1.15864	0.704373	1.16194	0.327146	0.198615	3.52495e-06	0.198717	3.53341e-06
18660888	18660888	18660888	NP_767525.1 // GenPept // ABC transporter ATP-binding protein // NC_004463.1// --- // --- // --- // --- // ---	Rhizobium	NP_767525.1 // bll0885 // ABC transporter ATP-binding protein // --- // 100	bll0885	NP_767525.1	5.52276	5.35246	5.02586	5.07096	4.99193	5.21124	3.09997	2.45006	3.53576	4.16431	3.00177	4.00459	1.16518	0.189149	0.617726	0.0886483	0.387477	0.00513369	0.207077	0.00022432
18660889	18660889	18660889	NP_767526.1 // GenPept // ABC transporter ATP-binding protein // NC_004463.1// --- // --- // --- // --- // ---	Rhizobium	NP_767526.1 // bll0886 // ABC transporter ATP-binding protein // --- // 100	bll0886	NP_767526.1	6.52385	6.36033	6.65204	6.62	6.73418	6.62149	3.93099	4.65657	4.21243	5.3878	4.25395	5.33855	0.905905	0.191554	0.604255	0.0461392	0.315317	0.000645009	0.210894	8.52277e-05
18660890	18660890	18660890	NP_767527.1 // GenPept // ABC transporter substrate-binding protein // NC_004463.1// --- // --- // --- // --- // ---	Rhizobium	NP_767527.1 // bll0887 // ABC transporter substrate-binding protein // --- // 10	bll0887	NP_767527.1	7.64664	7.28097	7.60943	7.88512	7.79062	7.83887	3.82225	2.87403	2.57155	4.35942	3.9477	2.7386	0.802587	0.0792451	0.66313	0.217893	0.0560827	1.36704e-05	0.0466146	8.60965e-06
18660891	18660891	18660891	NP_767528.1 // GenPept // hypothetical protein // NC_004463.1// --- // --- // --- // --- // ---	Rhizobium	NP_767528.1 // bll0888 // hypothetical protein // --- // 100	bll0888	NP_767528.1	4.77712	4.73322	4.53032	4.94337	4.78791	4.77029	2.65007	3.70291	3.3327	2.9666	3.29758	2.61284	0.900116	0.29996	1.20544	0.342893	0.272655	0.000111279	0.3656	0.00062379
18660892	18660892	18660892	NP_767529.1 // GenPept // transporter // NC_004463.1// --- // --- // --- // --- // ---	Rhizobium	NP_767529.1 // bll0889 // transporter // --- // 100	bll0889	NP_767529.1	5.21751	5.17012	4.87719	4.88739	5.17757	4.51394	3.35827	3.94933	3.17161	5.44308	3.91452	2.78298	1.15756	0.166851	0.681227	0.375723	0.569288	0.20594	0.330975	0.0270006
18660893	18660893	18660893	NP_767530.1 // GenPept // transcriptional regulator // NC_004463.1// --- // --- // --- // --- // ---	Rhizobium	NP_767530.1 // bll0890 // transcriptional regulator // --- // 100	bll0890	NP_767530.1	5.9627	5.72258	5.7587	6.11539	6.14539	5.92256	3.80057	3.54004	4.70198	3.61012	4.17331	4.91152	0.84332	0.192252	0.860082	0.574692	0.281369	0.00116187	0.287082	0.00128249
18660894	18660894	18660894	NP_767531.1 // GenPept // hypothetical protein // NC_004463.1// --- // --- // --- // --- // ---	Rhizobium	NP_767531.1 // bll0891 // hypothetical protein // --- // 100	bll0891	NP_767531.1	6.9759	7.01339	6.91495	7.29459	7.15445	7.27035	2.91134	3.1677	3.15862	3.52539	2.49889	3.09382	0.827923	0.0801222	1.02801	0.861806	0.0543931	6.22886e-08	0.0675051	1.13896e-07
18660895	18660895	18660895	NP_767532.1 // GenPept // hypothetical protein // NC_004463.1// --- // --- // --- // --- // ---	Rhizobium	NP_767532.1 // bll0892 // hypothetical protein // --- // 100	bll0892	NP_767532.1	7.71076	7.99458	7.72945	8.43402	8.31853	8.44726	4.48864	6.21823	5.11758	6.84426	6.08645	6.63726	0.66732	0.00879752	0.421079	0.0138913	0.272197	0.00150662	0.172327	0.00021477
18660896	18660896	18660896	NP_767533.1 // GenPept // oxidoreductase // NC_004463.1// --- // --- // --- // --- // ---	Rhizobium	NP_767533.1 // blr0893 // oxidoreductase // --- // 100	blr0893	NP_767533.1	5.9429	6.28345	5.83568	6.53014	6.49093	6.59951	2.94933	3.67104	2.62731	3.78625	2.97097	3.53775	0.703531	0.0238637	0.785071	0.268839	0.115941	5.56348e-06	0.130478	8.48828e-06
18660897	18660897	18660897	NP_767534.1 // GenPept // cytochrome P450 // NC_004463.1// --- // --- // --- // --- // ---	Rhizobium	NP_767534.1 // bll0894 // cytochrome P450 // --- // 100	bll0894	NP_767534.1	5.94719	5.75348	5.84767	6.13059	5.8874	6.12828	3.82752	5.03368	4.6895	5.24467	5.41419	6.11622	0.869606	0.0879111	0.474739	0.0105265	0.728465	0.195576	0.397066	0.0033568
18660898	18660898	18660898	NP_767535.1 // GenPept // monooxygenase // NC_004463.1// --- // --- // --- // --- // ---	Rhizobium	NP_767535.1 // bll0895 // monooxygenase // --- // 100	bll0895	NP_767535.1	6.22292	6.17487	6.24104	6.7164	6.41292	6.59762	3.66881	3.31348	4.05954	4.31899	2.68565	3.90387	0.774967	0.00344696	1.03128	0.910712	0.130356	5.98436e-05	0.172858	0.00017019
18660899	18660899	18660899	NP_767536.1 // GenPept // oxidoreductase // NC_004463.1// --- // --- // --- // --- // ---	Rhizobium	NP_767536.1 // bll0896 // oxidoreductase // --- // 100	bll0896	NP_767536.1	5.15231	4.95693	4.92374	5.06787	4.9069	4.88744	3.38453	4.06962	3.89449	4.24282	3.60259	4.30072	1.04117	0.643589	0.831725	0.26996	0.5339	0.00375404	0.426876	0.000590633
18660900	18660900	18660900	NP_767537.1 // GenPept // hypothetical protein // NC_004463.1// --- // --- // --- // --- // ---	Rhizobium	NP_767537.1 // bll0897 // hypothetical protein // --- // 100	bll0897	NP_767537.1	5.52373	5.43132	5.5694	5.57111	5.59687	5.64172	4.26218	4.90014	5.52989	4.10361	4.65681	5.49466	0.936765	0.299395	1.10628	0.716302	0.554192	0.0589479	0.654857	0.153161
18660901	18660901	18660901	NP_767538.1 // GenPept // ATP-binding protein // NC_004463.1// --- // --- // --- // --- // ---	Rhizobium	NP_767538.1 // blr0898 // ATP-binding protein // --- // 100	blr0898	NP_767538.1	4.24276	4.63132	4.53943	4.71615	4.61273	4.24269	3.35393	2.95912	2.45087	3.23914	3.4129	3.56479	0.961079	0.968667	0.714842	0.0744495	0.460653	0.00147422	0.341543	0.000176245
18660902	18660902	18660902	NP_767539.1 // GenPept // poly(3-hydroxyalkanoate) depolymerase // NC_004463.1// --- // --- // --- // --- // ---	Rhizobium	NP_767539.1 // blr0899 // poly(3-hydroxyalkanoate) depolymerase // --- // 100	blr0899	NP_767539.1	6.33587	5.61738	6.16011	6.32365	6.40276	6.34587	5.10651	6.50954	6.1681	6.33134	4.97443	6.47156	0.818468	0.149688	1.00158	0.996313	0.741416	0.391251	0.926758	0.823552
18660903	18660903	18660903	NP_767540.1 // GenPept // hydrolase // NC_004463.1// --- // --- // --- // --- // ---	Rhizobium	NP_767540.1 // bll0900 // hydrolase // --- // 100	bll0900	NP_767540.1	6.24036	6.6103	6.48458	6.51004	6.60527	6.5364	3.39783	3.91592	3.7617	3.89887	4.22621	4.54112	0.934331	0.27764	0.692434	0.0223942	0.19909	1.67312e-06	0.148315	4.60859e-07
18660904	18660904	18660904	NP_767541.1 // GenPept // alpha-glucosidase // NC_004463.1// --- // --- // --- // --- // ---	Rhizobium	NP_767541.1 // blr0901 // alpha-glucosidase // --- // 100	blr0901	NP_767541.1	5.91781	5.9675	6.10483	6.53201	6.19895	6.37152	2.85245	2.66035	2.85842	3.17631	3.43285	3.47679	0.771112	0.00488898	0.67288	0.000961121	0.124524	4.1948e-09	0.108344	2.51259e-09
18660905	18660905	18660905	NP_767542.1 // GenPept // trehalose synthase // NC_004463.1// --- // --- // --- // --- // ---	Rhizobium	NP_767542.1 // bll0902 // trehalose synthase // --- // 100	bll0902	NP_767542.1	4.28425	4.81507	4.51054	4.3925	4.45127	4.4463	3.60022	3.2983	3.15983	3.3377	3.646	4.50662	1.08888	0.750588	0.718308	0.133321	0.659792	0.0689554	0.44018	0.00323704
18660906	18660906	18660906	NP_767543.1 // GenPept // hypothetical protein // NC_004463.1// --- // --- // --- // --- // ---	Rhizobium	NP_767543.1 // blr0903 // hypothetical protein // --- // 100	blr0903	NP_767543.1	6.41893	6.75334	6.50706	6.64063	6.57495	6.49094	4.73975	4.69783	4.18508	4.86054	4.16082	5.82002	0.997706	0.391975	0.754586	0.305132	0.32495	0.00236887	0.246748	0.00061246
18660907	18660907	18660907	NP_767544.1 // GenPept // two-component response regulator // NC_004463.1// --- // --- // --- // --- // ---	Rhizobium	NP_767544.1 // bll0904 // two-component response regulator // --- // 100	bll0904	NP_767544.1	9.369	9.49334	9.35312	9.66492	9.49589	9.6062	8.2882	9.3903	8.46202	9.25667	9.24774	9.72372	0.880158	0.00982219	0.617337	0.0329158	0.882932	0.525071	0.619149	0.0337259
18660908	18660908	18660908	NP_767545.1 // GenPept // two-component sensor histidine kinase // NC_004463.1// --- // --- // --- // --- // ---	Rhizobium	NP_767545.1 // bll0905 // two-component sensor histidine kinase // --- // 100	bll0905	NP_767545.1	6.2799	6.56796	6.46609	6.3241	6.28041	6.36198	3.77321	4.3754	4.30801	5.30104	3.81637	5.41644	1.08697	0.183071	0.61882	0.116366	0.359099	0.00557072	0.205075	0.000399842
18660909	18660909	18660909	NP_767546.1 // GenPept // nodulation ATP-binding protein I // NC_004463.1// --- // --- // --- // --- // ---	Rhizobium	NP_767546.1 // blr0906 // nodulation ATP-binding protein I // --- // 100	blr0906	NP_767546.1	5.4724	5.27801	5.61882	5.3007	5.25597	5.0079	3.82584	3.12584	3.45906	3.62018	3.81283	4.24559	1.20522	0.0670374	0.746068	0.0858134	0.407445	0.000322019	0.252409	1.56878e-05
18660910	18660910	18660910	NP_767547.1 // GenPept // hypothetical protein // NC_004463.1// --- // --- // --- // --- // ---	Rhizobium	NP_767547.1 // blr0907 // hypothetical protein // --- // 100	blr0907	NP_767547.1	4.76414	5.14114	5.13613	4.48495	4.43935	4.34995	1.95307	1.51157	1.70323	2.92264	2.27978	1.90157	1.51408	0.0435844	0.639329	0.0311497	0.240356	3.29895e-05	0.102154	9.70952e-07
18660911	18660911	18660911	NP_767548.1 // GenPept // hypothetical protein // NC_004463.1// --- // --- // --- // --- // ---	Rhizobium	NP_767548.1 // blr0908 // hypothetical protein // --- // 100	blr0908	NP_767548.1	8.09089	8.3199	8.25549	8.46811	8.43171	8.32429	6.22856	5.904	6.35756	7.45077	7.32893	7.35727	0.880235	0.0755933	0.430589	5.30652e-06	0.490035	1.8341e-05	0.240029	9.18503e-08
18660912	18660912	18660912	NP_767549.1 // GenPept // hypothetical protein // NC_004463.1// --- // --- // --- // --- // ---	Rhizobium	NP_767549.1 // blr0909 // hypothetical protein // --- // 100	blr0909	NP_767549.1	6.03144	5.89478	6.16362	6.12273	6.04549	6.15409	2.99493	2.61229	3.62315	5.04989	3.57993	4.84783	0.949975	0.924927	0.374813	0.00675965	0.326491	0.00329023	0.129125	6.57171e-05
18660913	18660913	18660913	NP_767550.1 // GenPept // penicillin-binding protein // NC_004463.1// --- // --- // --- // --- // ---	Rhizobium	NP_767550.1 // bll0910 // penicillin-binding protein // --- // 100	bll0910	NP_767550.1	6.15996	6.25628	6.23104	6.34321	6.43049	6.20261	2.06702	1.67925	2.97885	2.6799	1.92213	2.60302	0.925216	0.219342	0.895039	0.636049	0.0658922	2.05982e-06	0.0636343	1.86906e-06
18660914	18660914	18660914	NP_767551.1 // GenPept // hypothetical protein // NC_004463.1// --- // --- // --- // --- // ---	Rhizobium	NP_767551.1 // blr0911 // hypothetical protein // --- // 100	blr0911	NP_767551.1	5.70355	5.84814	5.72085	5.92357	6.03513	6.00591	2.83375	2.08115	3.29439	2.72157	2.98104	3.41108	0.852632	0.024164	0.811425	0.329552	0.129381	7.53941e-06	0.123186	6.31238e-06
18660915	18660915	18660915	NP_767552.1 // GenPept // hypothetical protein // NC_004463.1// --- // --- // --- // --- // ---	Rhizobium	NP_767552.1 // bll0912 // hypothetical protein // --- // 100	bll0912	NP_767552.1	8.96252	9.7552	9.2166	9.64379	9.61986	9.82528	5.26878	4.66894	6.09197	6.66179	6.62314	6.4274	0.785093	0.208394	0.427042	0.00711448	0.114583	1.66302e-05	0.0638925	2.78244e-06
18660916	18660916	18660916	NP_767553.1 // GenPept // hypothetical protein // NC_004463.1// --- // --- // --- // --- // ---	Rhizobium	NP_767553.1 // bll0913 // hypothetical protein // --- // 100	bll0913	NP_767553.1	7.7994	8.25625	7.91384	8.16887	8.17251	8.46636	3.70381	3.83502	4.21753	3.88524	3.7391	4.8276	0.827619	0.117775	0.851535	0.447657	0.0575672	5.94272e-07	0.0594969	6.5003e-07
18660917	18660917	18660917	NP_767554.1 // GenPept // hypothetical protein // NC_004463.1// --- // --- // --- // --- // ---	Rhizobium	NP_767554.1 // bll0914 // hypothetical protein // --- // 100	bll0914	NP_767554.1	3.50278	3.72973	3.48276	3.44956	3.33966	3.09003	2.04255	2.48357	2.05569	2.65479	2.12451	2.94138	1.21031	0.103873	0.76864	0.121094	0.607297	0.0110704	0.3848	0.000234187
18660918	18660918	18660918	NP_767555.1 // GenPept // methylated-DNA-[protein]-cysteine S-methyltransferase // NC_004463.1// --- // --- // --- // --- // ---	Rhizobium	NP_767555.1 // blr0915 // methylated-DNA-[protein]-cysteine S-methyltransferase	blr0915	NP_767555.1	5.06867	5.3374	5.22823	5.11664	5.17679	5.18777	4.45718	2.78896	3.44209	3.02005	2.78943	3.22997	1.03878	0.425203	1.46367	0.164727	0.225742	0.000332622	0.31893	0.00178436
18660919	18660919	18660919	NP_767556.1 // GenPept // PII uridylyl-transferase // NC_004463.1// --- // --- // --- // --- // ---	Rhizobium	NP_767556.1 // bll0916 // PII uridylyl-transferase // --- // 100	bll0916	NP_767556.1	6.47965	6.59734	6.30028	6.03439	5.90199	6.0626	3.61201	2.97926	3.93562	4.24964	4.20588	4.2641	1.37829	0.0111895	0.602526	0.00852935	0.295292	3.23826e-05	0.129397	6.65194e-07
18660920	18660920	18660920	NP_767557.1 // GenPept // ABC transporter substrate-binding protein // NC_004463.1// --- // --- // --- // --- // ---	Rhizobium	NP_767557.1 // blr0917 // ABC transporter substrate-binding protein // --- // 10	blr0917	NP_767557.1	4.96997	4.66646	4.78154	5.0993	4.83487	5.0763	1.7519	2.06713	2.19687	2.75044	1.74435	2.36567	0.872426	0.368859	0.822727	0.280524	0.152125	3.69892e-06	0.143519	2.93656e-06
18660921	18660921	18660921	NP_767558.1 // GenPept // ABC transporter permease // NC_004463.1// --- // --- // --- // --- // ---	Rhizobium	NP_767558.1 // blr0918 // ABC transporter permease // --- // 100	blr0918	NP_767558.1	4.82613	5.01136	4.96636	4.94536	5.17704	5.33692	2.02866	2.89554	3.69814	3.41266	2.1124	2.64442	0.855462	0.214436	1.1103	0.741549	0.185572	0.000575934	0.239733	0.00162123
18660922	18660922	18660922	NP_767559.1 // GenPept // ABC transporter ATP-binding protein // NC_004463.1// --- // --- // --- // --- // ---	Rhizobium	NP_767559.1 // blr0919 // ABC transporter ATP-binding protein // --- // 100	blr0919	NP_767559.1	4.67575	4.54474	4.84591	4.60058	4.72257	4.98994	3.21329	3.30021	2.96944	3.07203	2.42351	3.27624	0.941977	0.391461	1.17858	0.312443	0.27795	3.06807e-05	0.346801	0.000118642
18660923	18660923	18660923	NP_767560.1 // GenPept // hypothetical protein // NC_004463.1// --- // --- // --- // --- // ---	Rhizobium	NP_767560.1 // blr0920 // hypothetical protein // --- // 100	blr0920	NP_767560.1	7.19144	6.74118	7.06027	7.29838	7.02126	7.26163	3.23493	4.95187	4.23486	4.03519	3.98275	4.55609	0.877127	0.386451	0.965409	0.900015	0.124791	5.92888e-05	0.138017	8.43125e-05
18660924	18660924	18660924	NP_767561.1 // GenPept // hypothetical protein // NC_004463.1// --- // --- // --- // --- // ---	Rhizobium	NP_767561.1 // blr0921 // hypothetical protein // --- // 100	blr0921	NP_767561.1	5.32557	5.03104	5.09738	5.02693	5.17201	5.20291	3.24412	1.8375	2.54409	3.11728	1.96007	3.20776	1.01464	0.279444	0.858686	0.606949	0.193145	0.00041542	0.163864	0.000219243
18660925	18660925	18660925	NP_767562.1 // GenPept // hypothetical protein // NC_004463.1// --- // --- // --- // --- // ---	Rhizobium	NP_767562.1 // bsr0922 // hypothetical protein // --- // 100	bsr0922	NP_767562.1	5.35714	5.50255	5.32441	5.46687	5.61796	5.38184	1.89229	1.38113	1.74471	1.82419	1.88322	1.71531	0.936001	0.465483	0.910755	0.326163	0.0779496	2.44978e-09	0.0757823	2.24532e-09
18660926	18660926	18660926	NP_767563.1 // GenPept // chemotaxis protein // NC_004463.1// --- // --- // --- // --- // ---	Rhizobium	NP_767563.1 // blr0923 // chemotaxis protein // --- // 100	blr0923	NP_767563.1	6.01162	6.10197	5.95719	5.87118	5.5115	5.69435	3.71757	2.75166	3.07949	3.34708	2.96138	2.29175	1.25269	0.026538	1.24502	0.332641	0.141061	1.55712e-05	0.139594	1.49711e-05
18660927	18660927	18660927	NP_767564.1 // GenPept // DNA mismatch repair protein MutS // NC_004463.1// --- // --- // --- // --- // ---	Rhizobium	NP_767564.1 // bll0924 // DNA mismatch repair protein MutS // --- // 100	bll0924	NP_767564.1	6.17413	6.29296	5.96722	6.09929	5.98758	5.79245	2.98961	2.28542	2.68646	3.3862	3.76636	2.41363	1.13736	0.179409	0.690207	0.146192	0.146498	3.23935e-05	0.088945	5.87504e-06
18660928	18660928	18660928	NP_767565.1 // GenPept // beta-ketoadipyl CoA thiolase // NC_004463.1// --- // --- // --- // --- // ---	Rhizobium	NP_767565.1 // blr0925 // beta-ketoadipyl CoA thiolase // --- // 100	blr0925	NP_767565.1	7.20164	6.91544	7.10867	7.06481	6.89364	6.87042	3.58493	4.33102	3.33575	4.03478	4.93145	4.59543	1.09773	0.142008	0.586421	0.0291912	0.186545	3.2283e-05	0.0998094	3.06606e-06
18660929	18660929	18660929	NP_767566.1 // GenPept // catechol 1,2-dioxygenase // NC_004463.1// --- // --- // --- // --- // ---	Rhizobium	NP_767566.1 // blr0926 // catechol 1,2-dioxygenase // --- // 100	blr0926	NP_767566.1	6.51284	6.26896	6.53497	6.45385	6.41976	6.58564	3.17767	3.29996	3.9241	3.9231	4.02495	4.17178	0.969727	0.45187	0.672359	0.0147653	0.183458	1.01966e-06	0.127478	2.26453e-07
18660930	18660930	18660930	NP_767567.1 // GenPept // protocatechuate 3,4-dioxygenase subunit beta // NC_004463.1// --- // --- // --- // --- // ---	Rhizobium	NP_767567.1 // blr0927 // protocatechuate 3,4-dioxygenase subunit beta // --- //	blr0927	NP_767567.1	7.69245	7.14254	7.55456	7.42584	7.40372	7.31948	2.77888	2.65486	3.78045	4.6754	4.53854	3.82097	1.07012	0.816349	0.413635	0.00529119	0.121747	1.7829e-05	0.0476365	1.10959e-06
18660931	18660931	18660931	NP_767568.1 // GenPept // protocatechuate 3,4-dioxygenase subunit alpha // NC_004463.1// --- // --- // --- // --- // ---	Rhizobium	NP_767568.1 // blr0928 // protocatechuate 3,4-dioxygenase subunit alpha // --- /	blr0928	NP_767568.1	7.26417	6.87501	7.17955	7.18123	7.18774	7.20447	4.77912	3.96956	4.50283	4.78198	4.50053	4.31885	0.949022	0.600013	0.922348	0.594716	0.158509	1.45504e-06	0.155064	1.32867e-06
18660932	18660932	18660932	NP_767569.1 // GenPept // methyl accepting chemotaxis protein // NC_004463.1// --- // --- // --- // --- // ---	Rhizobium	NP_767569.1 // blr0929 // methyl accepting chemotaxis protein // --- // 100	blr0929	NP_767569.1	7.13439	6.84743	7.0678	6.78008	6.77174	6.87977	3.40543	3.24287	3.79537	3.93338	2.55884	3.11865	1.15692	0.118383	1.21218	0.399755	0.0820755	2.85623e-06	0.0862508	3.3253e-06
18660933	18660933	18660933	NP_767570.1 // GenPept // hypothetical protein // NC_004463.1// --- // --- // --- // --- // ---	Rhizobium	NP_767570.1 // blr0930 // hypothetical protein // --- // 100	blr0930	NP_767570.1	4.90816	5.01803	4.94038	4.98435	5.25506	5.01394	2.36872	2.81309	2.49879	2.64158	2.67371	3.37326	0.911698	0.933574	0.792242	0.137283	0.219415	4.91759e-06	0.190079	2.48014e-06
18660934	18660934	18660934	NP_767571.1 // GenPept // multidrug resistance protein B // NC_004463.1// --- // --- // --- // --- // ---	Rhizobium	NP_767571.1 // bll0931 // multidrug resistance protein B // --- // 100	bll0931	NP_767571.1	5.63	5.79052	5.82853	5.67847	5.77907	5.7055	3.19112	3.49513	3.75035	3.65754	4.01217	4.91016	1.02142	0.42152	0.609448	0.0397681	0.346824	0.000778646	0.207213	5.25651e-05
18660935	18660935	18660935	NP_767572.1 // GenPept // multidrug resistance protein A // NC_004463.1// --- // --- // --- // --- // ---	Rhizobium	NP_767572.1 // bll0932 // multidrug resistance protein A // --- // 100	bll0932	NP_767572.1	6.09897	5.90416	5.94996	6.12999	6.02609	5.84214	3.45891	3.76262	2.77272	3.26137	3.84044	4.71704	0.987955	0.864837	0.656013	0.139783	0.239851	0.000539851	0.158995	9.70421e-05
18660936	18660936	18660936	NP_767573.1 // GenPept // transcriptional regulator // NC_004463.1// --- // --- // --- // --- // ---	Rhizobium	NP_767573.1 // bll0933 // transcriptional regulator // --- // 100	bll0933	NP_767573.1	5.73713	5.82238	5.85857	5.77786	5.38463	5.74053	3.70223	5.33768	3.71543	4.57695	3.22291	4.83064	1.11885	0.422198	1.02926	0.939298	0.372632	0.0275218	0.340507	0.0188521
18660937	18660937	18660937	NP_767574.1 // GenPept // ferric uptake transcriptional regulator // NC_004463.1// --- // --- // --- // --- // ---	Rhizobium	NP_767574.1 // blr0934 // ferric uptake transcriptional regulator // --- // 100	blr0934	NP_767574.1	7.23866	6.60099	7.13973	6.97243	6.99051	7.20704	5.65257	6.25903	6.11782	6.73692	6.6236	7.24697	0.9716	0.726015	0.551198	0.00719135	0.878125	0.457271	0.505814	0.00345637
18660938	18660938	18660938	NP_767575.1 // GenPept // hypothetical protein // NC_004463.1// --- // --- // --- // --- // ---	Rhizobium	NP_767575.1 // blr0935 // hypothetical protein // --- // 100	blr0935	NP_767575.1	8.06348	7.85137	7.94132	7.89067	7.98331	7.9949	5.44617	6.50726	5.6497	6.4769	6.2915	6.0427	0.998367	0.613981	0.756464	0.147885	0.310803	0.00015171	0.235802	3.37284e-05
18660939	18660939	18660939	NP_767576.1 // GenPept // 4-hydroxy-3-methylbut-2-en-1-yl diphosphate synthase // NC_004463.1// --- // --- // --- // --- // ---	Rhizobium	NP_767576.1 // blr0936 // 4-hydroxy-3-methylbut-2-en-1-yl diphosphate synthase /	blr0936	NP_767576.1	8.31453	8.39829	8.2446	8.29248	8.48487	8.4527	4.08066	4.82703	4.91763	6.23667	5.74615	5.99174	0.938267	0.774776	0.383399	0.000228664	0.187051	4.02179e-06	0.0763779	1.49116e-07
18660940	18660940	18660940	NP_767577.1 // GenPept // dioxygenase // NC_004463.1// --- // --- // --- // --- // ---	Rhizobium	NP_767577.1 // blr0937 // dioxygenase // --- // 100	blr0937	NP_767577.1	5.5962	5.51744	5.4433	5.72721	5.67713	5.73301	3.75339	2.21894	2.62945	3.68839	2.35919	3.08438	0.875187	0.00448961	0.884705	0.688064	0.157294	0.000235965	0.15913	0.000246249
18660941	18660941	18660941	NP_767578.1 // GenPept // dioxygenase // NC_004463.1// --- // --- // --- // --- // ---	Rhizobium	NP_767578.1 // blr0938 // dioxygenase // --- // 100	blr0938	NP_767578.1	4.91019	5.59548	4.78782	5.50568	5.38537	5.71254	2.13499	1.96831	2.65663	3.06351	2.09423	2.9785	0.759244	0.126065	0.727606	0.195812	0.141371	2.40967e-05	0.139224	2.27625e-05
18660942	18660942	18660942	NP_767579.1 // GenPept // hypothetical protein // NC_004463.1// --- // --- // --- // --- // ---	Rhizobium	NP_767579.1 // blr0939 // hypothetical protein // --- // 100	blr0939	NP_767579.1	4.66245	4.66842	4.91321	5.08851	4.61071	5.00773	2.45942	3.04678	2.86378	2.22256	2.32633	3.14163	0.89249	0.406514	1.16998	0.421897	0.197673	2.29611e-05	0.257379	8.24652e-05
18660943	18660943	18660943	NP_767580.1 // GenPept // Na(+)/H(+) exchanger // NC_004463.1// --- // --- // --- // --- // ---	Rhizobium	NP_767580.1 // bll0940 // Na(+)/H(+) exchanger // --- // 100	bll0940	NP_767580.1	5.55422	5.22481	5.67786	5.18457	5.36234	5.18087	2.91859	3.11738	2.44724	2.69289	2.8856	2.35176	1.19159	0.0405108	1.13628	0.399265	0.165033	1.51772e-06	0.158451	1.27904e-06
18660944	18660944	18660944	NP_767581.1 // GenPept // beta-lactamase L2 // NC_004463.1// --- // --- // --- // --- // ---	Rhizobium	NP_767581.1 // bll0941 // beta-lactamase L2 // --- // 100	bll0941	NP_767581.1	8.24012	7.87979	8.11848	8.20004	8.13257	8.15141	4.75271	4.56513	3.96432	5.98298	6.15248	5.06402	0.949668	0.333566	0.404505	0.00253602	0.185799	4.21726e-05	0.079545	2.0243e-06
18660945	18660945	18660945	NP_767582.1 // GenPept // hypothetical protein // NC_004463.1// --- // --- // --- // --- // ---	Rhizobium	NP_767582.1 // bll0942 // hypothetical protein // --- // 100	bll0942	NP_767582.1	9.22644	9.18167	9.25022	9.26274	9.07939	9.17786	5.77963	7.12197	6.84572	7.85434	7.53994	7.97462	1.03129	0.136765	0.43311	0.00427913	0.383236	0.00195181	0.160762	2.55773e-05
18660946	18660946	18660946	NP_767583.1 // GenPept // hypothetical protein // NC_004463.1// --- // --- // --- // --- // ---	Rhizobium	NP_767583.1 // blr0943 // hypothetical protein // --- // 100	blr0943	NP_767583.1	7.33624	7.29777	7.40122	7.11269	7.1685	7.00734	3.08583	3.75401	4.14477	5.14414	4.08237	4.1508	1.18756	0.00576639	0.575318	0.0415589	0.160754	4.30333e-05	0.0778295	3.62689e-06
18660947	18660947	18660947	NP_767584.1 // GenPept // hypothetical protein // NC_004463.1// --- // --- // --- // --- // ---	Rhizobium	NP_767584.1 // blr0944 // hypothetical protein // --- // 100	blr0944	NP_767584.1	5.18683	5.62507	5.28426	5.5148	5.10961	5.31764	3.01513	3.14441	3.22464	4.81141	3.02378	5.21898	1.03844	0.307409	0.428293	0.0385502	0.51312	0.0875692	0.212079	0.00194424
18660948	18660948	18660948	NP_767585.1 // GenPept // hypothetical protein // NC_004463.1// --- // --- // --- // --- // ---	Rhizobium	NP_767585.1 // bll0945 // hypothetical protein // --- // 100	bll0945	NP_767585.1	5.88377	5.97882	5.94976	5.89802	5.58549	5.73279	3.34997	3.41539	2.7049	3.51617	1.32564	2.31437	1.14359	0.0276706	1.70688	0.146978	0.0978435	0.000114782	0.145521	0.000410313
18660949	18660949	18660949	NP_767586.1 // GenPept // geranyltranstransferase // NC_004463.1// --- // --- // --- // --- // ---	Rhizobium	NP_767586.1 // bll0946 // geranyltranstransferase // --- // 100	bll0946	NP_767586.1	7.79214	7.3524	7.68833	7.60198	7.49022	7.46857	2.96037	2.44977	2.19884	3.67469	3.86604	3.19829	1.07281	0.465314	0.485201	0.00208174	0.0651279	1.53462e-07	0.0296746	2.11004e-08
18660950	18660950	18660950	NP_767587.1 // GenPept // monofunctional biosynthetic peptidoglycan transglycosylase // NC_004463.1// --- // --- // --- // --- // ---	Rhizobium	NP_767587.1 // blr0947 // monofunctional biosynthetic peptidoglycan transglycosy	blr0947	NP_767587.1	5.90468	6.32785	5.94669	5.9694	6.17365	6.13583	3.74429	3.71502	3.36866	3.70456	3.15818	4.39895	0.984179	0.896347	0.904642	0.628801	0.197639	3.88391e-05	0.182958	2.77185e-05
18660951	18660951	18660951	NP_767588.1 // GenPept // 50S ribosomal protein L32 // NC_004463.1// --- // --- // --- // --- // ---	Rhizobium	NP_767588.1 // bsr0948 // 50S ribosomal protein L32 // --- // 100	bsr0948	NP_767588.1	10.9329	11.003	11.0128	10.8173	10.7246	10.802	9.3294	9.9391	9.86606	10.113	9.95333	9.84376	1.14987	0.00600343	0.835953	0.121373	0.569879	0.000617427	0.414271	2.76286e-05
18660952	18660952	18660952	NP_767589.1 // GenPept // hypothetical protein // NC_004463.1// --- // --- // --- // --- // ---	Rhizobium	NP_767589.1 // blr0949 // hypothetical protein // --- // 100	blr0949	NP_767589.1	8.77027	8.41787	8.70183	8.4772	8.4122	8.25778	4.29549	5.54868	5.32496	5.87996	5.05686	5.25883	1.19133	0.0435601	0.788855	0.338639	0.126408	2.05518e-05	0.0839913	5.37709e-06
18660953	18660953	18660953	NP_767590.1 // GenPept // hypothetical protein // NC_004463.1// --- // --- // --- // --- // ---	Rhizobium	NP_767590.1 // bsl0950 // hypothetical protein // --- // 100	bsl0950	NP_767590.1	5.95107	6.28572	6.03406	6.04266	6.0507	6.08217	5.12987	6.51194	4.78611	6.36577	6.34279	7.14871	1.02726	0.304201	0.45278	0.0270889	1.47486	0.222115	0.653245	0.184892
18660954	18660954	18660954	NP_767591.1 // GenPept // hypothetical protein // NC_004463.1// --- // --- // --- // --- // ---	Rhizobium	NP_767591.1 // blr0951 // hypothetical protein // --- // 100	blr0951	NP_767591.1	7.5245	7.48354	7.50649	7.32957	7.4104	7.25889	3.88972	4.61561	4.37694	5.66981	4.02863	5.28609	1.12557	0.0148508	0.615252	0.104678	0.197769	0.000287851	0.108011	3.11215e-05
18660955	18660955	18660955	NP_767592.1 // GenPept // hypothetical protein // NC_004463.1// --- // --- // --- // --- // ---	Rhizobium	NP_767592.1 // bll0952 // hypothetical protein // --- // 100	bll0952	NP_767592.1	5.67743	5.60355	5.54049	5.51602	5.51566	5.51256	2.73745	1.79301	3.07854	2.69463	2.84146	3.30987	1.06695	0.239936	0.751416	0.21089	0.168861	2.90236e-05	0.119012	7.7104e-06
18660956	18660956	18660956	NP_767593.1 // GenPept // hypothetical protein // NC_004463.1// --- // --- // --- // --- // ---	Rhizobium	NP_767593.1 // bll0953 // hypothetical protein // --- // 100	bll0953	NP_767593.1	6.3369	6.81307	6.63399	6.41371	6.49871	6.43241	3.99694	4.0866	4.20571	3.50394	3.79371	3.68416	1.11657	0.124123	1.35267	0.00789958	0.14482	1.61952e-08	0.176993	3.83962e-08
18660957	18660957	18660957	NP_767594.1 // GenPept // hypothetical protein // NC_004463.1// --- // --- // --- // --- // ---	Rhizobium	NP_767594.1 // bll0954 // hypothetical protein // --- // 100	bll0954	NP_767594.1	6.43255	6.83016	6.53342	6.49975	6.63625	6.61006	3.13398	3.70501	3.03251	4.86316	3.28696	4.45461	1.01786	0.677578	0.531788	0.0416747	0.192051	0.000225405	0.100956	2.19079e-05
18660958	18660958	18660958	NP_767595.1 // GenPept // hypothetical protein // NC_004463.1// --- // --- // --- // --- // ---	Rhizobium	NP_767595.1 // bll0955 // hypothetical protein // --- // 100	bll0955	NP_767595.1	5.86374	6.4655	6.04062	6.36138	6.46028	6.39478	2.01018	3.10612	2.31726	2.9612	3.05046	2.62801	0.834982	0.266696	0.75679	0.187693	0.086835	1.44842e-06	0.0799124	1.12096e-06
18660959	18660959	18660959	NP_767596.1 // GenPept // hypothetical protein // NC_004463.1// --- // --- // --- // --- // ---	Rhizobium	NP_767596.1 // bll0956 // hypothetical protein // --- // 100	bll0956	NP_767596.1	6.35052	6.56285	6.42556	6.62712	6.67044	6.61497	4.22464	3.07199	2.6101	4.51025	2.75669	3.33652	0.877395	0.0271662	0.85131	0.654894	0.116385	0.000258904	0.113121	0.000236868
18660960	18660960	18660960	NP_767597.1 // GenPept // hypothetical protein // NC_004463.1// --- // --- // --- // --- // ---	Rhizobium	NP_767597.1 // bll0957 // hypothetical protein // --- // 100	bll0957	NP_767597.1	7.88393	7.1939	7.61965	8.22346	8.27652	8.22479	3.65344	2.39569	2.51802	3.99896	3.85109	3.19867	0.637895	0.0197355	0.563628	0.0514513	0.0424326	1.47022e-06	0.0382047	1.14446e-06
18660961	18660961	18660961	NP_767598.1 // GenPept // acyl-CoA dehydrogenase // NC_004463.1// --- // --- // --- // --- // ---	Rhizobium	NP_767598.1 // bll0958 // acyl-CoA dehydrogenase // --- // 100	bll0958	NP_767598.1	7.93854	7.59998	7.73543	8.14778	8.07527	8.38102	3.53992	3.40525	2.63756	4.12586	2.45352	1.86723	0.735803	0.0365214	1.30018	0.492682	0.0239169	7.19525e-06	0.042284	2.45118e-05
18660962	18660962	18660962	NP_767599.1 // GenPept // hypothetical protein // NC_004463.1// --- // --- // --- // --- // ---	Rhizobium	NP_767599.1 // bsr0959 // hypothetical protein // --- // 100	bsr0959	NP_767599.1	7.05549	7.53033	7.0976	7.84671	7.71795	7.68365	2.59524	3.03251	2.45893	4.54904	3.50521	3.81798	0.703735	0.0120703	0.417007	0.001776	0.0721912	7.35516e-07	0.0432171	1.84541e-07
18660963	18660963	18660963	NP_767600.1 // GenPept // 5'-methylthioadenosine phosphorylase // NC_004463.1// --- // --- // --- // --- // ---	Rhizobium	NP_767600.1 // blr0960 // 5'-methylthioadenosine phosphorylase // --- // 100	blr0960	NP_767600.1	6.69046	6.7458	6.76414	6.66152	6.68164	6.75302	4.38355	5.48419	5.15342	5.70684	6.12593	6.01538	1.02423	0.459126	0.520392	0.00527176	0.594873	0.0166091	0.302202	0.000118031
18660964	18660964	18660964	NP_767601.1 // GenPept // methylthioribose-1-phosphate isomerase // NC_004463.1// --- // --- // --- // --- // ---	Rhizobium	NP_767601.1 // blr0961 // methylthioribose-1-phosphate isomerase // --- // 100	blr0961	NP_767601.1	5.40219	5.43979	5.43004	5.3443	5.51146	5.35908	2.843	2.00999	1.91667	4.19626	1.88521	3.42623	1.01196	0.586505	0.531197	0.120336	0.212316	0.00276742	0.111302	0.000311704
18660965	18660965	18660965	NP_767602.1 // GenPept // phosphoglycolate phosphatase // NC_004463.1// --- // --- // --- // --- // ---	Rhizobium	NP_767602.1 // bll0962 // phosphoglycolate phosphatase // --- // 100	bll0962	NP_767602.1	7.23019	6.92593	7.21283	7.00225	7.00887	7.06732	3.47615	3.92144	3.62698	4.908	4.62264	4.24282	1.0741	0.298741	0.529866	0.000921574	0.184924	8.34734e-07	0.0916246	5.56994e-08
18660966	18660966	18660966	NP_767603.1 // GenPept // hypothetical protein // NC_004463.1// --- // --- // --- // --- // ---	Rhizobium	NP_767603.1 // blr0963 // hypothetical protein // --- // 100	blr0963	NP_767603.1	4.91766	5.1858	5.31088	4.84039	4.89829	4.79698	2.92441	2.46533	2.77142	1.95679	2.18965	2.0644	1.23239	0.0449687	1.56928	0.0013977	0.146103	3.5049e-08	0.187151	1.03301e-07
18660967	18660967	18660967	NP_767604.1 // GenPept // flavin-binding family monooxygenase // NC_004463.1// --- // --- // --- // --- // ---	Rhizobium	NP_767604.1 // blr0964 // flavin-binding family monooxygenase // --- // 100	blr0964	NP_767604.1	7.44915	7.43396	7.48519	7.67883	7.68794	7.55041	3.8559	3.60746	2.84086	5.35421	5.08053	4.37418	0.880166	0.0188617	0.353168	0.0010598	0.1536	1.86797e-05	0.0615817	9.33472e-07
18660968	18660968	18660968	NP_767605.1 // GenPept // two-component response regulator // NC_004463.1// --- // --- // --- // --- // ---	Rhizobium	NP_767605.1 // bll0965 // two-component response regulator // --- // 100	bll0965	NP_767605.1	4.96662	5.10816	5.11389	5.12299	4.87621	5.10769	3.86961	3.94972	3.56252	3.26192	3.33634	3.48009	1.01714	0.403119	1.35144	0.00555017	0.31291	5.00427e-07	0.414964	4.20959e-06
18660969	18660969	18660969	NP_767606.1 // GenPept // two-component hybrid sensor and regulator // NC_004463.1// --- // --- // --- // --- // ---	Rhizobium	NP_767606.1 // bll0966 // two-component hybrid sensor and regulator // --- // 10	bll0966	NP_767606.1	5.23304	4.97662	5.14765	4.97115	5.34454	5.02962	3.42296	5.3471	4.75729	4.50792	4.69223	5.55292	0.998871	0.209056	0.753369	0.412505	0.872113	0.687156	0.655201	0.232884
18660970	18660970	18660970	NP_767607.1 // GenPept // ABC transporter substrate-binding protein // NC_004463.1// --- // --- // --- // --- // ---	Rhizobium	NP_767607.1 // blr0967 // ABC transporter substrate-binding protein // --- // 10	blr0967	NP_767607.1	4.71729	5.07435	4.9708	4.70322	4.65619	4.94054	3.49587	2.82297	3.4213	2.6504	2.00481	3.82572	1.11448	0.0726364	1.33768	0.344054	0.260675	0.00165107	0.313362	0.00389096
18660971	18660971	18660971	NP_767608.1 // GenPept // ABC transporter permease // NC_004463.1// --- // --- // --- // --- // ---	Rhizobium	NP_767608.1 // blr0968 // ABC transporter permease // --- // 100	blr0968	NP_767608.1	3.83389	4.4545	4.47979	4.26503	4.12302	3.761	2.80304	2.72615	2.00074	2.92359	2.0369	1.96125	1.1651	0.0830367	1.15088	0.564741	0.298864	0.000861713	0.298111	0.000850393
18660972	18660972	18660972	NP_767609.1 // GenPept // ABC transporter permease // NC_004463.1// --- // --- // --- // --- // ---	Rhizobium	NP_767609.1 // blr0969 // ABC transporter permease // --- // 100	blr0969	NP_767609.1	4.50898	4.9521	4.74031	4.42059	4.73035	4.61159	2.72709	2.46106	2.34995	1.85586	2.34875	2.19901	1.11111	0.519328	1.29968	0.0576698	0.182634	5.3863e-07	0.214478	1.15748e-06
18660973	18660973	18660973	NP_767610.1 // GenPept // ABC transporter ATP-binding protein // NC_004463.1// --- // --- // --- // --- // ---	Rhizobium	NP_767610.1 // blr0970 // ABC transporter ATP-binding protein // --- // 100	blr0970	NP_767610.1	5.3687	5.22038	5.50142	5.41963	5.20912	4.83322	3.25421	1.85464	2.91096	3.06312	2.45545	3.19133	1.14403	0.203524	0.852617	0.544959	0.210124	0.000263832	0.154939	7.67542e-05
18660974	18660974	18660974	NP_767611.1 // GenPept // ABC transporter ATP-binding protein // NC_004463.1// --- // --- // --- // --- // ---	Rhizobium	NP_767611.1 // blr0971 // ABC transporter ATP-binding protein // --- // 100	blr0971	NP_767611.1	4.50459	4.56004	4.5811	4.34116	4.36155	4.51284	2.6053	2.86566	2.74798	3.0664	2.25909	3.1091	1.1032	0.000266417	0.951393	0.737159	0.331331	5.71882e-05	0.285403	2.28716e-05
18660975	18660975	18660975	NP_767612.1 // GenPept // amidase // NC_004463.1// --- // --- // --- // --- // ---	Rhizobium	NP_767612.1 // blr0972 // amidase // --- // 100	blr0972	NP_767612.1	5.14292	5.17364	5.12061	5.22295	5.06821	5.20035	2.49051	2.30674	2.10904	4.34361	2.67603	2.31035	0.986543	0.755027	0.571213	0.110817	0.240842	0.00185759	0.13931	0.000230506
18660976	18660976	18660976	NP_767613.1 // GenPept // acylamide amidohydrolase // NC_004463.1// --- // --- // --- // --- // ---	Rhizobium	NP_767613.1 // blr0973 // acylamide amidohydrolase // --- // 100	blr0973	NP_767613.1	3.59142	3.83907	3.5661	3.50899	3.6614	3.67262	1.60055	2.23901	1.72599	2.00524	1.53813	1.39696	1.0386	0.91949	1.15541	0.334291	0.255685	1.06529e-05	0.285122	1.97115e-05
18660977	18660977	18660977	NP_767614.1 // GenPept // hypothetical protein // NC_004463.1// --- // --- // --- // --- // ---	Rhizobium	NP_767614.1 // bll0974 // hypothetical protein // --- // 100	bll0974	NP_767614.1	6.55943	6.90504	6.63037	6.6107	6.56498	6.84464	5.56268	5.6143	4.66642	6.29459	5.59922	6.78333	1.01917	0.924458	0.51958	0.0240199	0.733197	0.224473	0.374452	0.00313522
18660978	18660978	18660978	NP_767615.1 // GenPept // acetyl-CoA synthetase // NC_004463.1// --- // --- // --- // --- // ---	Rhizobium	NP_767615.1 // bll0975 // acetyl-CoA synthetase // --- // 100	bll0975	NP_767615.1	4.84102	4.59753	4.65055	4.66722	4.53543	4.62638	2.41966	3.39412	2.78286	2.35679	1.16081	3.1598	1.06399	0.397558	1.55805	0.202678	0.191594	0.000852421	0.281104	0.00411263
18660979	18660979	18660979	NP_767616.1 // GenPept // hypothetical protein // NC_004463.1// --- // --- // --- // --- // ---	Rhizobium	NP_767616.1 // bll0976 // hypothetical protein // --- // 100	bll0976	NP_767616.1	4.15211	4.63125	4.34179	4.10971	4.11906	4.72506	3.93546	2.47605	2.41574	3.15711	2.59802	2.75065	1.02866	0.42181	1.0771	0.800225	0.357823	0.00678322	0.370454	0.00810591
18660980	18660980	18660980	NP_767617.1 // GenPept // hypothetical protein // NC_004463.1// --- // --- // --- // --- // ---	Rhizobium	NP_767617.1 // bll0977 // hypothetical protein // --- // 100	bll0977	NP_767617.1	2.8687	3.97722	3.38408	3.03826	3.62977	2.95797	2.29143	2.1715	1.82286	1.84019	1.60404	1.83597	1.18086	0.265191	1.26155	0.287741	0.366377	0.00116187	0.401999	0.00209246
18660981	18660981	18660981	NP_767618.1 // GenPept // hypothetical protein // NC_004463.1// --- // --- // --- // --- // ---	Rhizobium	NP_767618.1 // blr0978 // hypothetical protein // --- // 100	blr0978	NP_767618.1	5.79841	5.79091	5.7126	5.61794	5.55087	5.87095	4.15635	4.36188	4.09978	5.2277	4.40761	5.62571	1.0579	0.508431	0.542988	0.0113589	0.663002	0.058939	0.338844	0.000407578
18660982	18660982	18660982	NP_767619.1 // GenPept // hypothetical protein // NC_004463.1// --- // --- // --- // --- // ---	Rhizobium	NP_767619.1 // bll0979 // hypothetical protein // --- // 100	bll0979	NP_767619.1	5.93387	5.7602	5.74129	5.24148	5.43685	5.05581	1.63589	1.30507	1.41146	1.05821	1.82342	2.0117	1.47562	0.00316797	0.882519	0.46482	0.0816953	3.1698e-07	0.0486649	7.31133e-08
18660983	18660983	18660983	NP_767620.1 // GenPept // acid-CoA ligase // NC_004463.1// --- // --- // --- // --- // ---	Rhizobium	NP_767620.1 // bll0980 // acid-CoA ligase // --- // 100	bll0980	NP_767620.1	6.37037	6.46014	6.31977	5.80496	6.15982	5.7591	2.636	3.70943	2.43797	2.9398	2.28047	2.43647	1.38055	0.00165881	1.29733	0.28337	0.0976858	6.92698e-06	0.0911486	5.55777e-06
18660984	18660984	18660984	NP_767621.1 // GenPept // acyl-CoA dehydrogenase // NC_004463.1// --- // --- // --- // --- // ---	Rhizobium	NP_767621.1 // blr0981 // acyl-CoA dehydrogenase // --- // 100	blr0981	NP_767621.1	5.32413	5.52704	5.25172	4.65832	4.54624	4.95894	2.36172	2.36738	2.83983	3.51876	2.40088	3.92699	1.55889	0.0592959	0.590811	0.0662389	0.368835	0.0037948	0.139211	4.50951e-05
18660985	18660985	18660985	NP_767622.1 // GenPept // acyl-CoA dehydrogenase // NC_004463.1// --- // --- // --- // --- // ---	Rhizobium	NP_767622.1 // blr0982 // acyl-CoA dehydrogenase // --- // 100	blr0982	NP_767622.1	6.21247	6.23823	6.07764	5.43958	5.37594	5.49299	2.85624	3.34605	3.16226	4.24297	3.17715	3.66943	1.67116	0.00182064	0.671285	0.0460687	0.299441	9.84861e-05	0.120358	1.54223e-06
18660986	18660986	18660986	NP_767623.1 // GenPept // glutathione S-transferase // NC_004463.1// --- // --- // --- // --- // ---	Rhizobium	NP_767623.1 // blr0983 // glutathione S-transferase // --- // 100	blr0983	NP_767623.1	5.91055	5.7049	5.90553	5.56194	5.59087	5.31404	3.74656	3.30868	3.54539	3.47955	2.56934	4.4039	1.27391	0.00532853	1.03475	0.903286	0.249189	0.000927727	0.202111	0.000373924
18660987	18660987	18660987	NP_767624.1 // GenPept // transcriptional regulator // NC_004463.1// --- // --- // --- // --- // ---	Rhizobium	NP_767624.1 // blr0984 // transcriptional regulator // --- // 100	blr0984	NP_767624.1	7.91433	8.22134	7.83753	7.97566	7.92204	7.88484	6.69396	6.51178	6.47025	7.47291	8.32865	7.32219	1.05176	0.7385	0.450859	0.0014568	0.858804	0.391185	0.370514	0.000356661
18660988	18660988	18660988	NP_767625.1 // GenPept // hypothetical protein // NC_004463.1// --- // --- // --- // --- // ---	Rhizobium	NP_767625.1 // blr0985 // hypothetical protein // --- // 100	blr0985	NP_767625.1	6.11658	5.9688	5.95971	5.14215	4.97126	5.00396	3.17235	2.418	2.02631	2.84982	1.88188	2.40887	1.96673	9.93218e-05	1.11628	0.626495	0.158336	2.86832e-05	0.0898618	3.91705e-06
18660989	18660989	18660989	NP_767626.1 // GenPept // 3-methylcrotonyl-CoA carboxylase subunit beta // NC_004463.1// --- // --- // --- // --- // ---	Rhizobium	NP_767626.1 // blr0986 // 3-methylcrotonyl-CoA carboxylase subunit beta // --- /	blr0986	NP_767626.1	6.01275	5.89749	5.92071	5.04668	5.0774	4.8394	1.65997	1.96687	2.60626	2.82346	1.58616	1.75969	1.93573	0.000168561	1.01485	0.951965	0.131088	2.65649e-05	0.0685857	3.38565e-06
18660990	18660990	18660990	NP_767627.1 // GenPept // 3-methylcrotonyl-CoA carboxylase subunit alpha // NC_004463.1// --- // --- // --- // --- // ---	Rhizobium	NP_767627.1 // blr0987 // 3-methylcrotonyl-CoA carboxylase subunit alpha // ---	blr0987	NP_767627.1	5.11915	5.04857	5.16772	4.29042	4.4565	4.33464	2.56448	1.39027	1.69603	1.94693	1.7694	1.32672	1.68226	0.000327207	1.15075	0.496005	0.156095	1.30977e-05	0.106711	3.24053e-06
18660991	18660991	18660991	NP_767628.1 // GenPept // hypothetical protein // NC_004463.1// --- // --- // --- // --- // ---	Rhizobium	NP_767628.1 // blr0988 // hypothetical protein // --- // 100	blr0988	NP_767628.1	5.8676	5.80927	5.98364	5.94098	5.99237	5.96291	2.58091	2.03306	3.37042	2.68356	2.66375	3.36683	0.948089	0.0130118	0.844837	0.471196	0.11985	1.22856e-05	0.106922	8.31818e-06
18660992	18660992	18660992	NP_767629.1 // GenPept // peptide ABC transporter ATP-binding protein // NC_004463.1// --- // --- // --- // --- // ---	Rhizobium	NP_767629.1 // bll0989 // peptide ABC transporter ATP-binding protein // --- //	bll0989	NP_767629.1	4.72896	4.57201	4.60542	4.9143	4.57905	4.63095	3.12703	2.71661	3.28951	2.4189	2.19009	2.8452	0.946897	0.973988	1.47392	0.0226596	0.214141	3.65926e-06	0.331923	4.35261e-05
18660993	18660993	18660993	NP_767630.1 // GenPept // peptide ABC transporter ATP-binding protein // NC_004463.1// --- // --- // --- // --- // ---	Rhizobium	NP_767630.1 // bll0990 // peptide ABC transporter ATP-binding protein // --- //	bll0990	NP_767630.1	4.39173	4.67636	4.48356	4.57522	4.58745	4.83782	3.4716	2.69504	2.63617	2.63712	2.12641	2.64576	0.901339	0.298712	1.37985	0.0902418	0.218081	1.69351e-05	0.333801	0.000175845
18660994	18660994	18660994	NP_767631.1 // GenPept // peptide ABC transporter permease // NC_004463.1// --- // --- // --- // --- // ---	Rhizobium	NP_767631.1 // bll0991 // peptide ABC transporter permease // --- // 100	bll0991	NP_767631.1	4.62881	4.86565	4.92356	5.19884	4.91196	4.9036	3.70148	2.27328	2.74153	3.05265	3.12744	3.7174	0.870593	0.23178	0.761157	0.287141	0.306586	0.0011353	0.267837	0.000570768
18660995	18660995	18660995	NP_767632.1 // GenPept // peptide ABC transporter permease // NC_004463.1// --- // --- // --- // --- // ---	Rhizobium	NP_767632.1 // bll0992 // peptide ABC transporter permease // --- // 100	bll0992	NP_767632.1	4.64514	4.95588	4.70551	4.68633	4.79671	4.70404	1.80685	2.57253	2.40752	2.31895	2.38908	3.86862	1.03196	0.936891	0.661319	0.173971	0.273546	0.00158613	0.175977	0.000240501
18660996	18660996	18660996	NP_767633.1 // GenPept // ABC transporter peptide-binding protein // NC_004463.1// --- // --- // --- // --- // ---	Rhizobium	NP_767633.1 // bll0993 // ABC transporter peptide-binding protein // --- // 100	bll0993	NP_767633.1	6.03247	6.71067	6.31116	6.40366	6.49699	6.3612	4.36468	4.11394	3.3112	4.22707	4.22005	3.58525	0.97049	0.75587	0.945501	0.797924	0.188178	4.82331e-05	0.186663	4.65891e-05
18660997	18660997	18660997	NP_767634.1 // GenPept // acyl-CoA synthetase // NC_004463.1// --- // --- // --- // --- // ---	Rhizobium	NP_767634.1 // bll0994 // acyl-CoA synthetase // --- // 100	bll0994	NP_767634.1	4.52537	5.01078	4.56499	4.56276	4.54975	4.6773	1.82637	1.76659	1.63348	1.97922	1.91615	2.51296	1.0867	0.777455	0.761035	0.0602731	0.181684	7.96842e-07	0.128672	1.91098e-07
18660998	18660998	18660998	NP_767635.1 // GenPept // maleylacetate reductase // NC_004463.1// --- // --- // --- // --- // ---	Rhizobium	NP_767635.1 // bll0995 // maleylacetate reductase // --- // 100	bll0995	NP_767635.1	5.43155	5.57017	5.12313	5.46854	5.42826	5.22295	4.20247	4.2333	3.72089	4.0804	3.29599	3.95937	1.00668	0.6663	1.20885	0.277317	0.3311	0.00013877	0.399778	0.000489966
18660999	18660999	18660999	NP_767636.1 // GenPept // HlyD family secretion protein // NC_004463.1// --- // --- // --- // --- // ---	Rhizobium	NP_767636.1 // blr0996 // HlyD family secretion protein // --- // 100	blr0996	NP_767636.1	6.97499	6.96988	6.76287	7.06016	7.11784	7.1642	3.95009	3.99922	3.23492	5.52167	3.01395	4.7716	0.865265	0.0323949	0.61231	0.239107	0.156222	0.0013313	0.110759	0.000451261
18661000	18661000	18661000	NP_767637.1 // GenPept // AcrB/AcrD/AcrF family protein // NC_004463.1// --- // --- // --- // --- // ---	Rhizobium	NP_767637.1 // blr0997 // AcrB/AcrD/AcrF family protein // --- // 100	blr0997	NP_767637.1	6.62423	6.31828	6.71799	6.8561	6.8208	6.91256	4.20874	5.00756	4.78307	5.81374	6.11793	5.62403	0.812089	0.0798818	0.439688	0.000566479	0.496115	0.00153943	0.27036	2.23631e-05
18661001	18661001	18661001	NP_767638.1 // GenPept // periplasmic substrate binding protein // NC_004463.1// --- // --- // --- // --- // ---	Rhizobium	NP_767638.1 // blr0998 // periplasmic substrate binding protein // --- // 100	blr0998	NP_767638.1	7.08563	6.74753	7.0634	7.4204	7.28849	7.31898	2.69993	4.18319	3.41351	4.41934	3.89644	4.43278	0.773693	0.0411677	0.567498	0.0418484	0.117188	1.6295e-05	0.0863707	6.05253e-06
18661002	18661002	18661002	NP_767639.1 // GenPept // hypothetical protein // NC_004463.1// --- // --- // --- // --- // ---	Rhizobium	NP_767639.1 // bll0998 // hypothetical protein // --- // 100	bll0998	NP_767639.1	5.75115	5.56901	5.65458	5.38578	5.45949	5.23693	3.16331	3.42173	3.12726	2.61763	3.59334	3.11242	1.22815	0.00668425	1.09402	0.568384	0.209796	6.62052e-06	0.186751	3.85357e-06
18661003	18661003	18661003	NP_767640.1 // GenPept // hypothetical protein // NC_004463.1// --- // --- // --- // --- // ---	Rhizobium	NP_767640.1 // bll1000 // hypothetical protein // --- // 100	bll1000	NP_767640.1	5.00144	5.33785	5.12581	5.08579	5.03597	5.00221	2.33343	2.40888	2.21732	3.69802	3.09582	3.54345	1.08677	0.0824929	0.45822	7.41532e-05	0.330895	5.77651e-06	0.14013	6.88711e-08
[truncated: 7,250 more rows]
